# Supplementary material for: Genome-wide association study reveals sex-specific genetic architecture of facial attractiveness
Source: PLoS Genet. 2019 Apr 4;15(4):e1007973. doi: 10.1371/journal.pgen.1007973 (PMC6448826; doi:10.1371/journal.pgen.1007973)
Supplement: S1 Table — (XLSX) [file pgen.1007973.s018.xlsx]

## Sheet: S1 Table
	Round of coding		Year of birth				Sex
	coded in 2004	coded in 2008	1937	1938	1939	1940	male	female
Discovery	1422	2723	53	639	3247	206	1922	2223
Replication	149	306	14	70	352	19	243	212
