# Supplementary material for: Genome-wide association study reveals sex-specific genetic architecture of facial attractiveness
Source: PLoS Genet. 2019 Apr 4;15(4):e1007973. doi: 10.1371/journal.pgen.1007973 (PMC6448826; doi:10.1371/journal.pgen.1007973)
Supplement: S3 Table — (XLSX) [file pgen.1007973.s020.xlsx]

## Sheet: S3 Table
	rs74645087-A			rs117355564-G			rs58886198-T			rs2999422-T
Trait	Effect	SE	P	Effect	SE	P	Effect	SE	P	Effect	SE	P
FC-AS	0.547737	0.129877	2.47171e-05	-0.483734	0.126426	0.000130124	-0.192887	0.0412772	2.96872e-06	-0.180279	0.0412772	1.35719e-08
FC-MS	0.4604	0.1798	0.01053	-0.2635	0.1801	0.1436	-0.1252	0.05618	0.02593	-0.1688	0.04423	0.0001397
FC-FS	0.5531	0.0412772	0.0006398	-0.6659	0.1607	3.529e-05	-0.2431	0.05532	1.171e-05	-0.1947	0.04084	1.988e-06
MC-AS	0.686394	0.132808	2.36199e-07	-0.603231	0.129075	2.96139e-06	-0.127324	0.0421944	0.00254825	-0.11105	0.0421944	0.000616986
MC-MS	0.6261	0.1767	0.000406	-0.4404	0.1772	0.01301	-0.06437	0.05537	0.2452	-0.09513	0.04367	0.02949
MC-FS	0.6445	0.1687	0.0001371	-0.7505	0.1676	7.907e-06	-0.2164	0.05781	0.0001871	-0.1282	0.04276	0.002755
