# Supplementary material for: Genome-wide association study reveals sex-specific genetic architecture of facial attractiveness
Source: PLoS Genet. 2019 Apr 4;15(4):e1007973. doi: 10.1371/journal.pgen.1007973 (PMC6448826; doi:10.1371/journal.pgen.1007973)
Supplement: S4 Table — For traits FC-AS and MC-AS, associated loci with p<1e-4 in meta-analysis are shown in the table. For FC-FS, MC-FS, MC-MS, and FC-MS, loci with p<1e-4 in sex-stratified analyses are shown. (XLSX) [file pgen.1007973.s021.xlsx]

## Sheet: S4 Table
Trait	Locus	SNP	Pos (hg19)	A1	A2	Betamale	SEmale	Pmale	Betafemale	SEfemale	Pfemale	Pmeta	Method
FC-AS	Xp11.4	rs1884694	38015818	C	T	-0.18	0.06	0.00855	0.16	0.04	0.000708	7.87e-05	Fisher
	Xp21.1	rs6631960	34504820	C	A	0.2	0.07	0.00781	-0.16	0.04	0.000909	9.12e-05
	Xp22.11	rs5926167	22964502	G	A	0.24	0.08	0.00607	0.18	0.06	0.00279	4.95e-05	Stouffer
	Xq28	rs5924753	151818008	C	T	0.19	0.05	0.00157	0.1	0.02	0.0129	7.02e-05
MC-AS	Xq22.1	rs5945735	101847597	T	C	-0.12	0.06	0.0909	-0.21	0.04	1.17e-05	1.56e-05	Fisher
	Xq25	rs4559365	121967359	T	C	-0.24	0.05	0.00012	-0.11	0.03	0.00947	1.67e-05
	Xp11.4	rs2236153	38019863	T	C	0.16	0.04	0.00494	-0.13	0.02	0.00119	7.68e-05
	Xp22.2	rs857532	12069434	A	G	0.82	0.2	2.32e-05	0.15	0.13	0.256	7.75e-05
	Xq25	rs4559365	121967359	T	C	-0.24	0.05	0.00012	-0.11	0.03	0.00947	6.22e-06	Stouffer
	Xq22.1	rs5945735	101847597	T	C	-0.12	0.06	0.0909	-0.21	0.04	1.17e-05	1.29e-05
	Xp22.2	rs72612883	12396196	T	C	-0.23	0.09	0.0144	-0.23	0.06	0.000765	3.62e-05
	Xp11.4	rs139117607	39831819	T	C	-0.4	0.19	0.0334	-0.47	0.13	0.000349	4.77e-05
	Xq28	rs5924753	151818008	C	T	0.21	0.04	0.000407	0.09	0.03	0.0282	5.94e-05
	Xp11.4	rs193227747	41807948	A	G	-0.31	0.17	0.0601	-0.4	0.11	0.000244	7.28e-05
FC-FS	Xq22.1	rs5945735	101847597	T	C	-	-	-	-0.19	0.04	5.09e-05	-	-
	Xq25	rs2429797	120945509	A	G	-	-	-	0.16	0.02	6.68e-05	-	-
MC-FS	Xq22.1	rs5945735	101847597	T	C	-	-	-	-0.21	0.04	1.17e-05	-	-
	Xp11.4	rs12846659	39253673	C	T	-	-	-	0.18	0.03	4.96e-05	-	-
	Xq25	rs2507265	121001473	G	A	-	-	-	0.18	0.03	5.73e-05	-	-
	Xp21.3	rs10126359	29287098	T	C	-	-	-	0.35	0.09	8.29e-05	-	-
MC-MS	Xp22.2	rs857532	12069434	A	G	0.82	0.2	2.32e-05	-	-	-	-	-
	Xq27.3	rs59614625	144952171	A	T	-0.44	0.11	8.95e-05	-	-	-	-	-
FC-MS	Xq25	rs4372129	121966203	C	T	-0.26	0.05	2.07e-05	-	-	-	-	-
	Xq23	rs73215316	115903863	C	G	-0.33	0.07	2.45e-05	-	-	-	-	-
	Xp11.4	rs1879916	40243747	G	T	-0.38	0.09	4.15e-05	-	-	-	-	-
