# Supplementary material for: Genome-wide association study reveals sex-specific genetic architecture of facial attractiveness
Source: PLoS Genet. 2019 Apr 4;15(4):e1007973. doi: 10.1371/journal.pgen.1007973 (PMC6448826; doi:10.1371/journal.pgen.1007973)
Supplement: S5 Table — The GEMMA algorithm did not converge for MC-MS, FC-MS, and MC-FS. (XLSX) [file pgen.1007973.s022.xlsx]

## Sheet: S5 Table
Trait	PVE Estimate	SE
MC-MS	-	-
FC-MS	-	-
MC-FS	-	-
FC-FS	0.165877	0.131968
MC-AS	0.0895396	0.0717101
FC-AS	0.0475659	0.0702069
