# Supplementary material for: Genome-wide association study reveals sex-specific genetic architecture of facial attractiveness
Source: PLoS Genet. 2019 Apr 4;15(4):e1007973. doi: 10.1371/journal.pgen.1007973 (PMC6448826; doi:10.1371/journal.pgen.1007973)
Supplement: S7 Table — (XLSX) [file pgen.1007973.s024.xlsx]

## Sheet: S7 Table
SNP	Gene	Tissue	NESa	P
rs2999422	ANXA8L1	Esophagus - Mucosa	-0.45	9.5e-11
		Skin - Sun Exposed (Lower leg)	-0.37	4.2e-09
		Lung	-0.37	3.3e-08
		Vagina	-0.37	3.7e-07
		Skin - Not Sun Exposed (Suprapubic)	-0.35	1.7e-06
	ANTXRL	Adipose - Visceral (Omentum)	-0.4	1.1e-08
		Heart - Left Ventricle	-0.45	3.2e-08
		Heart - Atrial Appendage	-0.38	3.3e-07
		Nerve - Tibial	-0.29	2.6e-06
		Adipose - Subcutaneous	-0.3	3.1e-06
		Vagina	-0.49	3.1e-06
		Esophagus - Muscularis	-0.3	5.7e-06
rs6587551	HORMAD1	Esophagus - Mucosa	0.86	1.1e-40
		Skin - Sun Exposed (Lower leg)	0.75	2.8e-36
		Skin - Not Sun Exposed (Suprapubic)	0.73	3.4e-27
		Nerve - Tibial	0.75	1.1e-25
		Adipose - Subcutaneous	0.61	5.5e-21
	GOLPH3L	Skin - Sun Exposed (Lower leg)	0.56	5.6e-30
		Skin - Not Sun Exposed (Suprapubic)	0.47	3.7e-21
	CTSS	Thyroid	0.35	5.6e-26
		Cells - Transformed fibroblasts	0.3	2.9e-20
		Esophagus - Mucosa	0.25	4e-20
	CTSK	Whole Blood	0.35	1.1e-21
		Brain - Cerebellum	0.57	2e-19
rs17746363	MED30	Muscle - Skeletal	0.19	2.5e-06
rs2074151	RAB11FIP4	Thyroid	0.22	1.2e-05
rs4968067	NXN	Artery - Tibial	0.2	2.2e-05
rs6587551	HORMAD1	Esophagus - Mucosa	0.86	1.1e-40
		Skin - Sun Exposed (Lower leg)	0.75	2.8e-36
		Skin - Not Sun Exposed (Suprapubic)	0.73	3.4e-27
		Nerve - Tibial	0.75	1.1e-25
		Adipose - Subcutaneous	0.61	5.5e-21
		Cells - Transformed fibroblasts	0.58	1.4e-16
		Breast - Mammary Tissue	0.51	9.5e-10
		Thyroid	0.38	1.6e-09
		Vagina	0.72	1.3e-07
		Minor Salivary Gland	0.51	7.3e-07
		Muscle - Skeletal	0.26	8.9e-07
		Esophagus - Gastroesophageal Junction	0.43	3.9e-06
		Esophagus - Muscularis	0.3	6.5e-05
	GOLPH3L	Skin - Sun Exposed (Lower leg)	0.56	5.6e-30
		Skin - Not Sun Exposed (Suprapubic)	0.47	3.7e-21
		Nerve - Tibial	0.5	3.7e-18
		Esophagus - Mucosa	0.2	5.1e-13
		Artery - Tibial	-0.13	1.6e-07
		Testis	0.23	6.2e-06
		Esophagus - Muscularis	-0.13	7.1e-06
	CTSS	Thyroid	0.35	5.6e-26
		Cells - Transformed fibroblasts	0.3	2.9e-20
		Esophagus - Mucosa	0.25	4e-20
		Muscle - Skeletal	0.25	1.8e-14
		Stomach	0.22	1.1e-12
		Skin - Sun Exposed (Lower leg)	0.24	2.5e-12
		Artery - Tibial	0.17	4.8e-12
		Cells - EBV-transformed lymphocytes	0.46	1.1e-11
		Esophagus - Muscularis	0.23	1.4e-11
		Testis	0.31	1.2e-10
		Liver	0.31	1.4e-10
		Brain - Cerebellum	0.5	9.4e-10
		Adipose - Subcutaneous	0.15	1.6e-09
		Minor Salivary Gland	0.4	2e-09
		Pancreas	0.21	4.3e-09
		Skin - Not Sun Exposed (Suprapubic)	0.22	8e-09
		Heart - Atrial Appendage	0.21	1.2e-08
		Breast - Mammary Tissue	0.23	1.9e-08
		Nerve - Tibial	0.17	1.3e-07
		Lung	0.11	3.7e-07
		Artery - Aorta	0.17	5.4e-07
		Pituitary	0.24	2.3e-06
		Heart - Left Ventricle	0.2	2.8e-06
		Spleen	0.24	5.8e-06
		Adrenal Gland	0.2	6.4e-06
		Esophagus - Gastroesophageal Junction	0.2	1.3e-05
		Colon - Transverse	0.12	3.9e-05
		Adipose - Visceral (Omentum)	0.11	4.1e-05
	CTSK	Whole Blood	0.35	1.1e-21
		Brain - Cerebellum	0.57	2e-19
		Brain - Cerebellar Hemisphere	0.51	9.6e-14
		Pituitary	0.35	2.6e-09
		Heart - Atrial Appendage	-0.17	9.4e-08
		Testis	0.18	2.5e-07
		Liver	0.3	9.6e-07
		Cells - Transformed fibroblasts	-0.088	1.4e-05
	ARNT	Thyroid	0.24	5.5e-17
		Nerve - Tibial	0.3	1.4e-16
		Adipose - Subcutaneous	0.23	1.1e-13
		Artery - Tibial	0.2	1.9e-13
		Cells - Transformed fibroblasts	0.13	7.7e-12
		Artery - Aorta	0.29	9.2e-12
		Esophagus - Muscularis	0.24	2.2e-11
		Whole Blood	0.17	3.3e-10
		Brain - Cortex	0.41	9.7e-10
		Brain - Caudate (basal ganglia)	0.3	6.2e-08
		Brain - Hippocampus	0.31	6.8e-08
		Adipose - Visceral (Omentum)	0.22	6.9e-08
		Brain - Cerebellum	0.29	3.1e-07
		Heart - Atrial Appendage	0.2	1.1e-06
		Esophagus - Gastroesophageal Junction	0.23	1.7e-06
		Colon - Sigmoid	0.22	1.8e-06
		Muscle - Skeletal	0.12	2.5e-06
		Lung	0.12	3.5e-06
		Brain - Anterior cingulate cortex (BA24)	0.33	8.7e-06
		Heart - Left Ventricle	0.19	1.2e-05
		Pituitary	0.17	4e-05
	CERS2	Brain - Cerebellum	0.34	2.7e-08
		Artery - Tibial	0.11	5.7e-07
		Artery - Aorta	0.15	4.1e-06
		Testis	0.14	1.5e-05
	ANXA9	Esophagus - Mucosa	-0.15	1e-06
		Esophagus - Muscularis	-0.22	9e-06
		Heart - Left Ventricle	-0.19	4e-05
		Skin - Not Sun Exposed (Suprapubic)	0.14	5.3e-05
	RP11-54A4.2	Nerve - Tibial	-0.25	6.1e-06
		Esophagus - Muscularis	-0.22	6.1e-05
	SETDB1	Esophagus - Muscularis	-0.17	8.8e-06
		Skin - Not Sun Exposed (Suprapubic)	-0.17	1.8e-05
		Skin - Sun Exposed (Lower leg)	-0.14	0.00011
	MCL1	Whole Blood	0.076	7.7e-05
a normalized effect size
