# Supplementary material for: Genome-wide association study reveals sex-specific genetic architecture of facial attractiveness
Source: PLoS Genet. 2019 Apr 4;15(4):e1007973. doi: 10.1371/journal.pgen.1007973 (PMC6448826; doi:10.1371/journal.pgen.1007973)
Supplement: S8 Table — (XLSX) [file pgen.1007973.s025.xlsx]

## Sheet: S8 Table
Gene	P_MC-AS	P_FC-AS	P_MC-MS	P_FC-MS	P_MC-FS	P_FC-FS
A1BG	0.0763591	0.343215	0.450421	0.576461	0.171065	0.710414
A1CF	0.090005	0.0615329	0.136335	0.482641	0.0330733	0.00996905
A3GALT2	1	1	1	1	1	0.47295
A4GALT	0.333719	0.20397	1	1	0.414381	0.709271
A4GNT	0.681816	0.236401	1	1	0.671823	0.250189
AAAS	1	1	1	1	0.398879	0.50671
AADAC	1	0.47101	0.346077	1	1	0.524278
AADACL2	0.286773	0.381817	0.422489	0.619053	0.695021	0.686987
AADACL4	1	1	1	0.476239	1	1
AADAT	0.666374	0.683938	0.324068	0.159735	1	1
AAED1	NA	NA	NA	NA	NA	NA
AAGAB	0.753371	0.606225	0.784063	0.545323	0.0513086	0.440578
AAK1	1	0.624665	0.426112	0.326505	0.692179	0.193695
AAMDC	1	1	1	1	1	0.159845
AAMP	0.429324	0.25068	0.282235	0.400695	1	1
AANAT	1	1	1	1	1	0.311969
AAR2	0.542548	0.13495	0.298973	0.412694	0.777397	0.391049
AARD	1	0.678428	1	1	1	0.508572
AARS2	0.194494	1	0.229698	1	1	0.633036
AARS	1	1	1	1	1	1
AASDH	0.0145634	0.209131	0.185326	0.309081	0.0580214	0.469309
AASDHPPT	0.209336	0.184079	0.661631	0.281865	0.204642	0.0751658
AASS	0.408745	0.873109	1	1	0.326237	0.863611
AATF	0.81241	1	0.502523	0.25829	1	1
AATK	0.0189838	0.115181	0.438003	1	0.0323463	0.01843
ABAT	0.812992	1	0.382003	1	1	1
ABCA10	0.182918	0.65661	0.610935	0.615553	0.118658	0.209251
ABCA12	0.662173	0.246556	0.580093	0.482201	0.864347	0.531683
ABCA13	0.677359	0.64053	1	1	0.47326	0.448602
ABCA1	NA	NA	NA	NA	NA	NA
ABCA3	1	1	1	1	0.470508	0.748708
ABCA4	0.0313309	0.052654	0.681018	0.354333	0.00889207	0.112137
ABCA5	0.393293	1	1	1	0.571114	1
ABCA6	1	1	0.470329	0.711655	1	1
ABCA7	1	0.478026	1	1	1	0.766324
ABCA8	1	1	1	1	1	1
ABCA9	0.218934	0.802832	0.313624	0.220422	0.405123	0.609522
ABCB10	0.25194	0.455847	0.450003	0.258573	0.488468	1
ABCB11	1	0.711313	1	0.572521	0.797666	0.800417
ABCB1	0.864897	0.427389	0.579004	0.418382	0.913138	0.735881
ABCB4	0.649637	0.707943	0.648706	0.414721	0.833805	1
ABCB5	0.369366	0.361247	0.658832	1	0.262258	0.141928
ABCB8	1	0.580412	1	1	1	0.430199
ABCB9	1	1	0.468041	0.486347	0.554758	1
ABCC10	0.837931	0.684641	1	0.470954	0.54292	0.279734
ABCC12	0.422487	0.790195	0.0518878	0.496361	1	0.545066
ABCC1	0.571658	1	0.778508	1	0.531125	1
ABCC2	0.0615687	0.0558052	0.0557152	0.0225072	0.384581	0.0531479
ABCC3	0.610261	0.606865	0.497804	0.146081	0.281228	0.439378
ABCC4	1	1	0.599328	1	1	1
ABCC5	1	0.476334	0.235115	0.404867	1	0.396403
ABCC6	0.48221	0.241085	0.530927	0.513517	0.804415	0.363884
ABCC9	0.690334	0.521575	1	0.29981	0.49022	0.598677
ABCD2	1	1	0.470247	1	0.703838	0.679941
ABCD3	0.246084	0.461686	0.396715	0.700474	0.617618	0.645755
ABCD4	0.275548	1	0.191785	1	0.561105	1
ABCE1	1	1	0.550971	0.678754	0.551153	1
ABCF2	0.539468	1	1	0.270888	1	1
ABCF3	1	1	1	1	1	1
ABCG2	0.669187	0.441842	1	0.657546	0.225927	0.502045
ABCG4	0.012025	0.189017	0.747698	0.251041	0.0178601	0.334928
ABCG5	0.281749	0.283975	0.0377723	0.0570689	1	1
ABCG8	0.0398896	0.176427	0.244135	0.360099	0.165631	0.711388
ABHD10	0.649684	1	0.754191	1	0.169897	0.730991
ABHD11	0.275724	0.235485	0.394103	0.157928	0.508844	1
ABHD12B	0.264322	0.554121	1	1	0.021312	0.122175
ABHD12	1	1	1	0.655267	1	1
ABHD14B	0.435034	0.501764	0.730955	1	0.0843948	0.0856665
ABHD15	0.278461	0.246284	0.25339	1	1	1
ABHD16B	0.0944891	0.735235	0.476792	0.593571	0.578663	1
ABHD17A	0.48883	0.295367	1	1	0.436268	0.422362
ABHD17B	1	1	0.780942	0.649614	0.743701	1
ABHD2	0.754935	0.429701	0.535986	1	1	0.634779
ABHD3	1	0.314	0.372962	1	1	0.318658
ABHD4	0.402915	1	0.137569	0.25393	1	0.606931
ABHD6	1	1	0.625696	1	0.67453	1
ABHD8	0.759392	1	0.805136	1	0.570838	0.810923
ABI1	1	0.324397	1	0.199641	1	1
ABI2	0.74791	0.418576	1	1	0.30064	0.109725
ABI3BP	0.798565	0.538067	0.0456079	0.41683	0.701264	1
ABI3	1	0.355175	1	1	0.145678	0.115695
ABL2	0.74552	1	0.259892	1	1	1
ABLIM1	1	1	1	1	1	1
ABLIM3	0.802999	1	1	0.808343	0.851179	0.369582
ABRACL	1	1	1	1	1	1
ABRA	1	1	1	1	1	1
ABT1	1	1	1	0.3329	1	1
ABTB1	0.350557	0.672168	0.170721	1	1	0.220633
ABTB2	1	0.683648	0.794092	1	1	1
ACAA2	1	0.650597	1	0.703963	1	0.277403
ACACB	1	0.58467	1	1	1	1
ACAD10	1	1	1	0.726695	0.275682	0.472754
ACAD8	0.676368	1	1	0.144889	0.400447	0.548204
ACAD9	1	0.767224	0.627604	0.439384	1	0.255408
ACADL	0.540082	0.232952	0.313038	0.316382	0.691562	0.672937
ACADM	1	0.322221	1	1	0.386293	0.224473
ACADSB	0.0714389	0.106909	0.533861	0.639566	0.0884075	0.0999247
ACADS	0.599793	0.671253	1	0.543213	0.248474	1
ACADVL	0.408657	0.291642	1	1	0.241345	0.371084
ACAN	1	1	1	1	1	1
ACAP1	0.158076	0.365908	0.188327	0.757413	0.743652	0.790798
ACAP2	1	1	1	1	1	1
ACAP3	0.854901	0.55972	1	1	0.658593	0.309918
ACAT1	0.0281713	0.0634327	0.804662	0.780662	0.0247704	0.0566602
ACAT2	1	0.818416	1	1	1	0.52361
ACBD3	0.0356891	0.352008	0.476145	1	0.0906937	0.32053
ACBD4	1	1	1	1	0.669941	1
ACBD5	1	1	0.820965	0.372372	1	1
ACBD6	0.300547	1	0.276997	1	1	1
ACCS	1	1	0.342126	1	1	1
ACCSL	0.573594	1	1	1	1	0.734397
ACD	0.484722	1	0.772385	0.796886	0.48896	0.811982
ACE	0.0202513	0.0618182	1	0.714509	0.00967761	0.0261689
ACER1	0.366075	1	0.381186	1	0.525784	0.86971
ACER3	0.763285	1	1	1	1	1
ACHE	0.597339	1	1	1	0.399749	1
ACIN1	1	1	1	1	1	0.68968
ACKR2	0.233066	0.144572	0.0588075	0.0636148	0.821801	0.656256
ACKR3	0.167956	0.000118688	0.0518308	0.0156574	0.0934096	0.00335742
ACKR4	0.542146	0.224575	0.709697	0.172329	1	0.796631
ACLY	1	0.65964	0.42256	0.632203	1	0.331103
ACMSD	1	1	1	1	1	1
ACN9	0.175375	0.173395	0.0230594	0.0770019	0.348485	0.158232
ACO1	1	1	1	1	0.365928	0.171407
ACO2	0.30488	0.172734	1	1	0.035768	0.018335
ACOT11	1	0.447902	1	1	1	0.26696
ACOT12	0.704068	0.382862	0.100154	0.263539	1	0.308362
ACOT13	0.480781	0.748111	1	0.646786	0.584469	0.519241
ACOT1	1	0.335606	1	0.179665	1	1
ACOT2	1	1	0.408391	0.391602	1	1
ACOT4	1	1	1	1	1	0.546148
ACOT6	1	1	0.515498	1	1	1
ACOT7	0.00226222	0.00695749	0.0948988	0.0423772	0.00740566	0.0516485
ACOT8	1	1	0.738048	1	1	0.806632
ACOX3	0.740926	0.519504	1	0.735068	1	0.162017
ACOXL	0.130327	1	0.382613	0.830926	0.0585637	0.761103
ACP1	0.531761	0.609047	1	0.270149	0.211064	1
ACP2	0.512665	0.368974	0.235272	0.531915	1	0.744517
ACP5	0.485736	1	0.501897	1	1	0.189772
ACP6	1	1	1	1	1	1
ACPL2	0.515545	0.603122	0.697726	1	0.528982	1
ACPP	1	1	1	1	1	1
ACPT	0.758338	0.597948	0.345081	0.281824	0.54858	0.429204
ACRBP	0.524492	1	0.536812	1	1	0.71007
ACR	0.23752	0.816943	0.298692	0.447215	0.0601871	0.626055
ACRV1	1	0.243769	1	1	0.639221	0.139903
ACSBG1	0.0694783	0.0337042	0.241009	0.214772	0.400292	0.359571
ACSBG2	0.273314	0.259973	1	0.134015	0.206254	0.0724564
ACSF2	0.0286132	0.171791	0.116671	0.0947653	0.239168	1
ACSF3	0.641464	0.249115	1	1	0.393959	1
ACSL1	1	1	1	1	1	1
ACSL3	0.600267	0.387616	1	0.595423	0.768831	0.441115
ACSL6	1	1	1	0.337834	1	1
ACSM1	0.178562	0.799519	0.479998	1	0.62354	0.806568
ACSM2A	1	1	0.333304	0.721925	0.580164	1
ACSM2B	1	1	1	1	1	1
ACSM3	0.352104	0.539057	0.339053	0.735882	1	1
ACSM4	0.252356	0.384563	0.370712	0.408595	0.491659	0.427025
ACSM5	1	1	0.797528	1	1	1
ACSS1	1	1	0.78058	0.347328	0.805019	1
ACSS2	0.621682	0.564542	1	1	0.272882	0.554734
ACSS3	1	1	0.720298	0.0932249	0.184797	0.501138
ACTA1	0.128716	0.631318	0.0171352	0.0966194	0.648829	1
ACTA2	1	0.128688	1	0.296963	1	0.227062
ACTB	0.229074	0.0301274	0.33557	0.277184	1	0.173113
ACTBL2	1	1	1	1	1	1
ACTC1	0.678515	0.407733	0.234205	0.241855	0.241858	0.128403
ACTG1	1	0.649888	1	0.736844	1	0.69935
ACTG2	0.356082	0.327674	0.694786	0.308561	0.798739	0.759932
ACTL10	0.579473	0.0741535	0.398359	1	0.115904	0.0588574
ACTL6A	1	1	1	1	1	1
ACTL6B	0.0615132	0.346114	0.526242	0.195898	0.0325901	1
ACTL7A	NA	NA	NA	NA	NA	NA
ACTL7B	1	1	1	1	1	1
ACTL8	1	1	0.520539	0.531893	0.384863	1
ACTL9	1	1	1	1	1	1
ACTN1	0.70253	0.356957	0.812058	0.536	0.651767	0.780521
ACTN2	0.319721	1	0.737678	1	0.52806	0.855132
ACTN4	1	1	1	1	1	0.382495
ACTR10	1	0.505598	1	1	0.418787	0.0869689
ACTR1A	1	0.518464	0.491857	1	0.291079	0.139841
ACTR1B	1	1	1	1	1	1
ACTR2	0.510527	1	1	0.507253	0.501085	0.321237
ACTR3B	0.237005	0.733166	0.827268	1	0.669791	0.762966
ACTR3C	1	1	1	1	1	1
ACTR3	0.162216	0.537783	0.238787	0.666923	0.657052	1
ACTR5	0.0552034	0.424092	0.256296	0.265317	0.11219	0.696991
ACTR6	0.231689	0.0645147	0.574132	0.180868	0.429409	0.130181
ACTR8	1	1	0.304131	0.55669	0.513509	1
ACTRT2	1	1	1	1	1	1
ACVR1B	1	0.570131	1	0.189729	1	1
ACVR1C	1	0.717216	1	0.313769	1	1
ACVR2A	1	1	1	1	1	1
ACVR2B	0.164554	0.539692	0.13679	0.599548	0.273416	0.747091
ACVRL1	1	1	0.179266	0.0304445	0.292696	1
ACY1	0.042086	0.0340144	0.800491	1	0.0155879	0.0149597
ACY3	0.438188	1	0.810143	1	0.30617	0.485967
ACYP1	0.114972	0.173612	1	1	0.0591818	0.0401182
ACYP2	1	1	1	1	1	1
ADA	0.587726	0.357941	0.13863	0.813367	0.811611	0.744586
ADAD1	1	1	1	1	1	1
ADAD2	NA	NA	NA	NA	NA	NA
ADAL	1	1	1	0.346125	0.366282	1
ADAM10	0.721035	1	0.881263	0.626817	1	1
ADAM11	0.562189	0.305405	0.557692	0.129942	0.388764	0.745117
ADAM12	0.155638	0.650686	0.0818602	0.239387	1	1
ADAM15	1	1	1	1	1	1
ADAM17	0.647673	0.0804609	0.703382	0.0601499	0.618173	0.446375
ADAM18	0.465007	0.460075	1	1	0.0648628	0.190024
ADAM19	1	0.590704	1	0.313941	1	1
ADAM20	1	0.876218	1	0.765155	0.731714	1
ADAM21	0.0996691	0.656812	0.625634	0.675555	0.0671832	1
ADAM22	0.0838127	0.730716	0.0551138	0.298658	1	1
ADAM23	1	1	1	1	1	1
ADAM29	1	0.776072	0.602614	1	1	1
ADAM2	1	1	1	1	1	1
ADAM30	1	1	1	1	1	1
ADAM32	0.395027	0.121607	0.172664	0.230698	1	0.496943
ADAM33	1	1	1	1	0.68147	0.536644
ADAM7	0.153287	0.325594	0.0552322	0.0416892	1	1
ADAM8	0.359079	0.524179	0.718446	0.404189	0.124408	1
ADAM9	1	0.445503	1	0.654265	1	0.599303
ADAMDEC1	0.128442	0.0885399	1	1	0.0714086	0.0108059
ADAMTS10	0.749355	0.139942	0.46479	0.244478	1	0.527747
ADAMTS12	0.492066	0.781342	0.639352	0.88041	1	1
ADAMTS13	NA	NA	NA	NA	NA	NA
ADAMTS14	1	1	1	0.353502	0.499729	0.0181234
ADAMTS15	0.336149	0.279239	0.207556	0.150184	1	1
ADAMTS17	0.3534	1	0.240498	0.694458	1	1
ADAMTS18	1	0.534645	1	0.453492	1	1
ADAMTS19	1	1	0.0508938	0.444742	0.275638	0.261768
ADAMTS1	1	0.855571	0.360991	0.765187	0.566412	0.304257
ADAMTS20	1	1	1	1	1	1
ADAMTS2	0.48981	0.35484	0.363822	0.35746	1	1
ADAMTS3	0.481552	0.792897	0.564385	1	0.791317	1
ADAMTS4	1	0.879443	1	0.852888	1	0.436444
ADAMTS5	0.76838	1	0.751473	1	0.789616	1
ADAMTS6	1	1	0.150399	0.216631	0.270224	0.414831
ADAMTS7	0.29645	0.800526	1	1	0.632899	0.709743
ADAMTS8	1	1	1	1	0.782742	0.559885
ADAMTSL1	NA	NA	NA	NA	NA	NA
ADAMTSL2	0.0827036	0.0796053	0.212154	0.687419	0.483455	0.673168
ADAMTSL3	0.384491	0.503973	0.188312	0.24244	1	1
ADAMTSL4-AS1	0.560279	0.00421448	0.0829988	1.75554e-05	0.830774	0.54415
ADAMTSL4	0.0745777	0.100129	0.23042	0.0964997	0.302879	0.601901
ADAMTSL5	0.641957	0.752204	0.542105	0.63493	0.794238	0.8542
ADAP1	1	1	1	1	0.360026	0.318485
ADAP2	0.171132	0.745777	0.0667466	0.116093	0.675602	1
ADARB1	0.640921	0.313798	1	1	1	0.724941
ADARB2	1	1	0.387425	0.417888	1	1
ADAR	1	0.391302	1	0.368469	0.63237	1
ADAT1	1	1	0.477528	0.342145	1	1
ADAT2	0.50191	1	1	1	1	1
ADAT3	0.566037	0.458076	0.469071	0.134098	0.519845	0.352913
ADC	0.449685	0.124118	0.361962	0.4115	0.372783	0.326894
ADCK1	1	1	0.688743	1	0.671656	0.148371
ADCK2	1	1	1	0.199201	1	1
ADCK3	1	1	1	1	1	0.519322
ADCK4	0.180355	0.192646	0.348475	1	0.203295	0.226888
ADCK5	1	1	1	1	1	1
ADCY10	1	1	0.567321	1	0.670964	1
ADCY1	0.549185	0.65194	0.32482	1	1	0.542999
ADCY2	0.27663	1	0.0423348	1	0.307984	0.658291
ADCY3	0.226854	0.518781	0.459176	1	1	1
ADCY4	1	0.422594	1	0.557318	1	1
ADCY5	1	1	0.0291942	0.119337	0.428673	0.614474
ADCY6	1	1	1	0.731903	0.692343	0.706801
ADCY7	1	1	0.666995	0.529315	0.760832	0.859332
ADCY8	0.36576	1	0.00687951	0.0208228	1	0.330139
ADCY9	0.48614	0.399765	0.126517	0.246319	0.629745	1
ADCYAP1	0.0699987	0.314972	0.0598626	0.105458	0.143759	0.387341
ADD1	0.597117	0.652709	0.332191	1	0.74882	0.550942
ADD2	0.140878	0.000259236	0.511426	0.0613349	0.0233595	0.0150123
ADD3	0.639324	0.371364	1	0.440615	1	0.705571
ADGB	0.053669	0.348282	0.13075	0.334205	0.550462	0.751011
ADH1A	1	1	1	1	1	1
ADH1B	0.110083	0.141845	0.0509439	0.222253	0.612218	0.0991016
ADH4	1	1	0.659307	1	1	0.675291
ADH5	1	0.258896	0.320564	0.71142	1	0.26509
ADH6	1	1	1	0.851465	1	0.404094
ADH7	0.557618	0.461923	0.773816	1	0.714552	0.453741
ADHFE1	1	1	1	1	1	1
ADI1	0.4371	1	0.305414	1	0.853503	0.201787
ADIG	0.0518545	0.586931	0.109672	0.186028	0.277012	1
ADIPOQ	0.140959	0.0178541	0.0794097	0.00601521	0.449228	0.606276
ADIPOR1	0.65596	1	0.260044	0.601361	1	1
ADIPOR2	0.38379	0.607521	1	1	0.506863	1
ADIRF	1	1	1	1	0.737802	0.34072
ADK	0.285424	0.588939	1	1	0.240762	0.771424
ADM2	1	1	0.588534	0.503022	0.2386	0.12209
ADM5	0.193287	0.832712	0.258934	1	0.191538	0.794379
ADM	0.212091	1	0.215066	0.613042	1	1
ADO	0.710121	0.765933	0.460408	0.789708	1	1
ADORA1	0.523156	0.504009	0.489538	0.30144	0.794735	1
ADORA2A	0.753326	0.630511	0.586182	0.752845	0.05636	0.446512
ADORA2B	0.041085	0.0689538	0.108303	0.0101921	0.364239	1
ADORA3	1	1	1	1	1	1
ADPGK	0.510211	1	0.723355	1	0.782562	1
ADPRH	0.81212	0.573112	0.0760771	0.196589	1	1
ADPRHL1	0.868426	0.825129	0.391455	0.806985	0.707482	0.333277
ADPRM	0.215103	1	0.584985	1	0.309171	0.620048
ADRA1A	0.0312967	1	0.211627	0.0140795	0.061441	0.544252
ADRA1D	0.135653	0.3052	0.546202	1	0.117093	0.0902516
ADRA2A	NA	NA	NA	NA	NA	NA
ADRA2B	1	1	0.464193	1	1	1
ADRA2C	0.758842	0.432276	0.0343781	0.0466931	1	0.383345
ADRB2	1	1	0.483845	0.735186	1	0.478969
ADRB3	0.196166	0.609392	0.678249	0.513396	0.683756	1
ADRBK1	0.130475	1	0.541999	1	0.149874	0.559132
ADRM1	1	1	1	1	0.451095	0.707359
ADSL	0.675932	0.675009	1	1	0.513489	0.42455
ADSS	1	1	1	1	1	1
ADTRP	0.800375	0.720052	0.818131	0.801281	1	0.535391
AEBP1	0.382828	1	0.607927	1	0.269979	0.608505
AEN	1	0.747119	0.514288	0.458659	0.870736	1
AES	1	0.370355	1	0.544993	1	1
AFAP1	0.0684842	0.434157	0.202403	0.205108	0.281614	1
AFAP1L1	1	0.467333	0.646786	0.626235	1	0.537399
AFF1	0.308633	0.135642	1	1	0.202984	0.0413111
AFF3	0.744068	0.482777	0.389199	0.198653	1	1
AFF4	0.591455	1	1	1	1	1
AFG3L2	1	0.654092	1	0.64994	0.748697	0.254432
AFM	1	1	1	1	1	1
AFMID	0.359097	1	0.073716	0.479835	0.30115	0.202959
AFP	0.0259937	0.253488	0.0328963	0.225428	0.360709	0.755586
AFTPH	0.0885917	0.173837	0.631177	1	0.060286	0.115414
AGA	1	1	1	1	1	1
AGAP10	0.0440154	0.00192626	1	0.0403003	0.0373325	0.0483231
AGAP1	0.116991	0.205713	1	1	0.109022	0.237577
AGAP2-AS1	0.702961	0.866354	0.554032	0.288118	0.698795	0.584702
AGAP3	0.845146	1	0.464724	0.379077	1	1
AGAP4	1	1	1	1	1	1
AGAP5	1	0.236633	0.67756	0.355466	0.344157	0.481782
AGAP6	1	1	1	1	1	1
AGAP7	1	1	1	1	0.419677	1
AGAP8	1	0.393605	1	0.358204	1	1
AGAP9	1	1	0.32557	1	1	1
AGBL1	0.828299	0.837476	0.600216	0.454701	0.176761	0.090962
AGBL2	0.806983	1	0.58336	1	1	0.807458
AGBL5	1	1	1	0.43624	1	1
AGFG1	0.410965	1	1	1	0.418289	1
AGFG2	0.56657	0.815503	0.236745	1	0.726134	0.781884
AGGF1	0.707631	0.500802	0.762747	1	0.797797	0.698948
AGL	0.260741	0.185428	1	1	0.138685	0.0406004
AGMAT	1	1	0.443375	0.822981	0.12088	0.664471
AGMO	0.237948	0.596562	0.17333	0.249553	1	1
AGO2	0.820937	1	0.734977	0.858079	0.834397	0.784086
AGO3	0.122284	0.608471	0.825774	0.830136	0.369708	0.743644
AGO4	0.237569	0.554325	1	1	0.242347	0.366758
AGPAT2	NA	NA	NA	NA	NA	NA
AGPAT3	1	1	0.627831	0.150293	1	0.661499
AGPAT4	0.0889263	0.44785	0.29881	0.201403	0.0880109	0.288316
AGPAT5	0.412869	0.0217557	0.0355256	0.0301943	1	0.631774
AGPAT6	0.0425939	0.822167	0.60189	1	0.213026	1
AGPS	1	0.157903	1	1	1	0.146454
AGR2	0.143502	0.235856	0.395158	0.485308	0.152446	0.067436
AGR3	0.503132	0.580069	0.409347	0.715122	0.548745	0.557711
AGRN	1	0.167205	1	0.548997	1	0.688072
AGRP	1	1	1	1	1	1
AGT	0.563727	0.812127	0.201197	0.491917	1	0.372827
AGTPBP1	0.287387	0.287871	0.0357536	0.0385242	0.256469	0.307027
AGTR1	0.145439	0.441507	0.0949507	0.317406	0.13985	0.640081
AGTRAP	0.130876	0.764579	0.283489	1	0.66458	0.306633
AGXT	0.0728382	0.218763	0.054784	0.551532	0.579025	0.460478
AHCTF1	0.117289	0.0934693	0.274778	0.131206	0.485449	0.590969
AHCY	0.243309	1	1	0.271928	0.210748	0.624035
AHCYL2	1	0.392696	1	0.690622	0.623695	0.713602
AHDC1	0.258953	0.230707	0.674748	0.696585	0.660851	0.154877
AHI1	0.278919	1	1	1	0.172316	1
AHNAK2	0.630346	1	1	1	0.230298	0.257098
AHR	1	1	0.829524	1	1	1
AHRR	0.476056	0.412458	1	0.71413	0.139079	0.358494
AHSA1	1	1	1	0.742951	1	0.560741
AHSA2	0.323803	0.120199	1	0.182267	0.232284	0.332436
AHSG	1	1	1	1	1	1
AHSP	1	1	1	1	1	1
AIDA	0.304496	0.319015	1	1	0.331051	0.24002
AIF1L	1	0.744486	0.829464	1	0.441813	0.15475
AIFM2	0.630129	0.325094	0.770237	1	0.593572	0.376823
AIFM3	0.3503	0.219071	0.880968	0.477476	0.649369	0.370279
AIM1	0.431242	1	0.148181	0.231744	0.053108	0.301844
AIM1L	0.605287	1	0.0332856	0.169906	0.845682	0.735743
AIM2	0.167957	0.0368914	0.112279	0.0306375	0.436608	0.646862
AIMP1	0.517633	1	0.43642	0.737792	0.69327	1
AIMP2	0.752564	0.747396	0.383259	0.207924	1	0.753615
AIP	0.540567	1	1	1	0.662407	1
AIPL1	0.134294	0.0521689	0.0109011	0.0160061	1	1
AIRE	0.279001	0.134276	1	0.294145	0.410655	0.466171
AJAP1	0.864707	0.412967	1	0.630299	0.641126	0.36447
AJUBA	1	1	0.442511	1	1	1
AK1	0.073734	0.0340995	0.0235808	0.0838531	1	1
AK2	1	0.835762	1	0.739022	0.768682	1
AK4	1	0.703827	0.641697	0.672043	1	1
AK5	1	1	0.598415	0.382579	1	1
AK7	0.120999	0.611907	0.108693	0.569642	0.350033	1
AK8	NA	NA	NA	NA	NA	NA
AK9	0.081274	0.196383	0.0220557	0.0431905	1	1
AKAP10	0.704574	0.670037	0.189252	0.0920616	1	1
AKAP11	0.150174	1	0.00438747	0.488815	1	0.455952
AKAP12	1	1	1	1	0.665015	1
AKAP13	1	1	0.780525	1	0.798561	1
AKAP1	0.162115	0.532783	0.318676	0.0117793	0.0323112	0.678202
AKAP2	1	0.0564181	1	0.148453	1	0.512214
AKAP5	1	1	0.621059	1	1	0.495786
AKAP6	0.18491	0.439028	0.272796	0.525899	0.612311	0.356792
AKAP7	0.362285	0.717933	0.449902	0.738595	0.396247	0.650854
AKAP9	0.49027	0.102575	0.529431	0.067981	1	1
AKIP1	0.00781695	0.0270688	0.106152	0.176203	0.0626127	0.186029
AKIRIN1	1	1	1	0.734769	1	0.647321
AKIRIN2	1	0.0953352	0.713954	0.329275	1	0.220841
AKNA	0.711129	1	0.52301	0.357333	0.491058	0.260055
AKNAD1	0.805739	1	1	1	0.583676	0.81987
AKR1A1	0.35666	1	0.603043	1	0.411123	1
AKR1B15	0.110906	0.346642	0.035057	0.453874	1	0.421497
AKR1B1	0.131855	0.24704	0.0440651	0.384558	1	0.351622
AKR1C1	0.757832	0.734606	0.759868	1	0.760471	0.122238
AKR1C2	0.180614	0.645279	0.0279765	0.207003	0.864361	0.420803
AKR1C3	6.42453e-05	0.0103666	0.033965	1	0.00892979	0.00314398
AKR1C4	0.320743	0.420068	0.0709054	0.242639	0.237599	0.468616
AKR1CL1	1	1	1	1	1	1
AKR1D1	1	1	1	1	0.587494	1
AKR1E2	1	1	0.056989	0.0726794	0.311735	0.472953
AKR7A2	1	1	1	1	1	1
AKR7A3	1	1	0.180982	1	0.776793	0.804739
AKT1	0.474763	0.770649	0.457196	0.626363	1	0.592312
AKT1S1	0.162852	0.0450194	0.751304	0.654236	0.709115	0.581201
AKT2	1	1	0.120637	0.126421	1	1
AKT3	0.681011	0.0181785	1	0.232942	1	0.150421
AKTIP	0.292326	1	0.605564	0.608431	0.367185	1
ALB	1	0.557112	1	1	0.769535	0.570425
ALCAM	0.199507	0.379255	0.286877	0.110333	0.546427	1
ALDH16A1	1	0.264567	0.0556163	0.00958275	1	1
ALDH18A1	1	0.652634	1	0.725175	0.785237	0.310689
ALDH1A1	NA	NA	NA	NA	NA	NA
ALDH1A2	0.804025	1	1	1	0.422972	1
ALDH1A3	1	1	0.605436	1	1	1
ALDH1B1	NA	NA	NA	NA	NA	NA
ALDH1L2	1	0.57968	1	0.598785	0.672391	0.650665
ALDH2	0.540847	1	1	1	0.511261	0.590718
ALDH3A1	1	1	1	1	1	0.0783731
ALDH3A2	1	1	1	1	0.775337	0.766395
ALDH3B1	1	1	1	0.802955	1	0.487514
ALDH3B2	1	1	1	0.692651	1	0.280497
ALDH4A1	1	0.853045	1	1	1	0.575382
ALDH5A1	1	1	1	1	1	1
ALDH7A1	0.0233759	0.70375	0.0256931	0.806414	0.513819	0.0259577
ALDH8A1	0.374813	0.389368	1	0.578543	0.0227188	0.0100626
ALDH9A1	1	1	1	1	1	1
ALDOA	1	1	0.728234	0.739903	0.731805	0.653894
ALG10B	1	1	0.81272	0.858384	1	1
ALG10	1	1	1	1	1	1
ALG11	1	0.659019	0.209449	0.506677	0.186233	0.224399
ALG14	0.305598	1	0.0888828	0.694816	1	1
ALG1	0.524304	1	1	1	1	1
ALG1L	0.113042	1	0.0389447	0.443837	1	1
ALG2	0.644153	1	0.58685	0.701731	0.147124	0.326425
ALG5	0.494809	1	0.596896	0.351667	0.241944	1
ALG6	0.250258	1	0.517748	0.692722	0.678508	1
ALG8	1	0.374989	1	0.682054	1	0.350246
ALG9	1	1	0.486059	1	1	1
ALKBH1	1	1	1	1	0.572616	1
ALKBH2	0.462306	0.236378	0.349147	0.295888	1	0.180378
ALKBH3	0.570306	0.167485	1	0.246616	0.671806	1
ALKBH4	1	1	0.583112	0.633266	1	0.804412
ALKBH5	1	1	1	1	1	1
ALKBH7	0.588618	0.583464	0.549985	0.895705	1	0.209477
ALKBH8	1	0.412586	0.536575	1	0.197233	0.0639624
ALK	1	0.275754	1	0.829483	0.887992	0.170718
ALLC	1	1	0.223535	1	0.501018	0.771297
ALMS1	0.312544	0.168792	0.343296	0.107209	1	1
ALOX12	0.769947	0.708157	0.805637	0.651791	0.787587	0.835279
ALOX15B	0.0726011	0.190275	0.222974	1	1	0.0828812
ALOX15	1	0.73915	1	0.805774	1	0.634312
ALOX5AP	1	0.600642	0.453455	0.517612	0.632942	1
ALOX5	0.489529	0.579853	0.598173	0.4324	0.626867	1
ALPI	0.577223	0.576209	1	1	0.0715983	0.224879
ALPK2	1	0.61877	0.494933	0.0675585	1	0.629294
ALPK3	0.217551	1	0.24366	1	0.659403	1
ALPL	0.377433	0.0135422	0.571528	0.320768	1	0.287189
ALPP	0.616734	0.721659	0.619137	1	0.315876	0.654812
ALPPL2	1	0.0268186	1	0.099146	1	0.164733
ALS2CL	0.534888	1	0.25545	1	1	0.541069
ALS2	1	0.0305176	0.80991	0.183082	1	0.213074
ALS2CR11	0.50898	0.431039	0.680064	0.181283	1	1
ALS2CR12	1	1	0.316027	0.0829946	0.335298	0.165307
ALX1	1	0.812561	1	0.788307	0.870309	0.844951
ALX3	0.843244	0.819606	0.474705	0.759877	1	1
ALX4	0.475229	0.748286	0.789629	1	0.292392	1
ALYREF	0.132284	0.477852	1	0.583534	0.0098831	0.00509549
AMACR	1	0.106224	1	0.754335	1	0.343593
AMBN	1	1	1	1	1	1
AMBP	1	0.572004	1	0.708848	1	1
AMBRA1	0.600611	1	0.24795	1	1	0.41601
AMD1	1	0.208155	1	0.200569	1	0.520247
AMDHD1	1	1	1	1	0.441613	1
AMDHD2	1	1	1	1	1	1
AMER2	0.502882	0.512203	0.150746	0.534174	0.883325	0.710487
AMFR	0.409643	0.588969	0.366685	0.524154	0.648696	1
AMH	1	1	1	0.409945	1	1
AMHR2	0.373938	0.771565	0.575334	0.672841	0.742541	1
AMICA1	0.255878	0.583072	0.0751525	0.169943	0.664554	0.586364
AMIGO1	1	1	1	1	1	1
AMIGO2	0.7093	1	1	1	0.716585	0.839448
AMIGO3	1	0.0610857	1	1	1	0.0716132
AMMECR1L	0.0784918	0.172665	0.676106	1	0.138977	0.076997
AMN	1	0.283512	0.232048	0.127335	1	1
AMOTL2	0.538193	1	1	0.495136	0.611549	1
AMPD1	1	1	1	1	1	1
AMPD2	1	1	1	1	0.620041	0.491986
AMPD3	1	1	1	0.527902	1	1
AMPH	0.547878	0.707912	1	1	0.227425	0.203339
AMT	1	1	1	0.543823	1	0.374775
AMTN	0.302209	0.56617	1	1	0.392459	0.363676
AMY1A	1	1	1	1	1	1
AMY1B	1	1	1	0.641667	0.677066	0.815191
AMY1C	1	0.717094	1	1	0.751627	1
AMY2A	0.224954	0.162616	1	1	0.119585	0.057839
AMY2B	1	1	1	1	1	1
AMZ1	1	0.567223	1	1	1	0.50829
AMZ2	0.232691	0.343363	1	1	0.0363711	0.0747164
ANAPC13	1	1	1	0.189927	1	1
ANAPC15	0.18878	0.334467	1	1	0.183542	0.0999487
ANAPC1	0.180332	1	0.330899	1	0.299697	1
ANAPC4	1	1	1	1	0.508399	0.527586
ANAPC5	0.239909	0.539269	1	1	0.117257	0.287254
ANAPC7	0.537845	1	0.496007	1	1	1
ANG	0.63431	0.497128	0.550848	0.415298	1	0.698669
ANGEL1	1	1	0.296512	0.0320126	0.277788	1
ANGEL2	1	1	1	0.394976	1	1
ANGPT4	0.48682	0.64005	1	0.851931	0.480708	0.419874
ANGPTL1	1	0.227222	0.363872	0.0216305	0.292574	0.434202
ANGPTL2	NA	NA	NA	NA	NA	NA
ANGPTL3	0.449203	0.631227	0.287413	0.807459	0.809946	0.12409
ANGPTL4	0.00641414	0.0613782	0.019095	0.0202319	0.346554	0.695409
ANGPTL5	0.156318	1	1	1	0.100324	1
ANGPTL6	0.705067	0.520749	1	1	1	0.500124
ANGPTL7	0.264236	0.537641	1	0.488741	0.228327	0.187652
ANHX	1	1	1	1	1	1
ANK1	0.502298	1	0.141986	0.0536697	0.823597	0.554044
ANK2	0.453595	0.232241	0.663381	0.112484	0.044911	0.0637054
ANK3	0.568743	0.483288	0.435498	0.264868	0.486294	0.696101
ANKAR	1	0.885269	1	1	0.868987	0.862654
ANKDD1A	0.456575	1	0.711221	1	0.0161733	0.453633
ANKDD1B	1	0.30675	1	0.439791	1	0.536255
ANKEF1	0.475912	0.160723	0.423997	0.689394	0.337696	0.146817
ANKFN1	1	1	0.313447	0.283173	1	0.48517
ANKFY1	1	1	0.45151	1	0.456021	1
ANKH	0.719757	1	0.693469	0.702841	0.398879	0.6569
ANKIB1	1	0.482839	0.45981	0.256883	0.641062	1
ANKK1	0.36004	0.341336	1	0.306872	0.165026	0.5225
ANKLE1	1	1	0.842669	0.84054	1	1
ANKLE2	0.220474	1	0.299334	1	1	1
ANKMY1	1	0.784213	0.100277	0.0264339	0.793138	0.25299
ANKRA2	0.168396	1	1	0.126916	0.0642765	0.453991
ANKRD11	0.509948	0.13007	0.24656	0.0973137	1	0.835738
ANKRD12	0.118109	0.391916	0.236995	0.491257	0.393759	1
ANKRD13A	0.526571	1	1	1	0.563671	0.408739
ANKRD13B	1	0.411905	1	0.519544	0.475053	0.525516
ANKRD13C	0.853423	1	0.840456	0.788862	0.212479	1
ANKRD13D	0.537083	0.677339	1	1	0.464607	1
ANKRD16	1	0.563433	0.402897	1	0.532556	0.270881
ANKRD18A	NA	NA	NA	NA	NA	NA
ANKRD18B	NA	NA	NA	NA	NA	NA
ANKRD1	1	1	1	1	1	1
ANKRD20A1	NA	NA	NA	NA	NA	NA
ANKRD20A2	NA	NA	NA	NA	NA	NA
ANKRD20A4	NA	NA	NA	NA	NA	NA
ANKRD22	1	0.45829	0.538077	0.698439	1	0.740709
ANKRD23	0.715978	1	0.484548	1	0.795341	1
ANKRD24	0.513798	0.567646	0.528975	0.476972	1	1
ANKRD26	0.757121	0.716309	1	1	1	1
ANKRD27	0.256377	0.0529577	0.548527	0.309412	0.466181	0.233692
ANKRD28	0.635927	0.564914	0.579338	1	0.750482	0.429299
ANKRD29	0.68262	0.647936	1	1	0.35112	0.275556
ANKRD2	1	1	1	0.201172	1	1
ANKRD30A	1	1	1	1	1	1
ANKRD30B	0.714026	0.606314	0.378855	0.148564	0.543756	1
ANKRD30BL	1	1	1	0.410145	0.588515	0.440999
ANKRD31	1	0.487246	0.576646	1	1	0.705374
ANKRD32	0.343613	0.562962	0.531786	0.511801	0.875535	1
ANKRD33	1	0.63439	1	0.46334	0.594902	0.301817
ANKRD34A	0.188355	0.334185	0.00403299	0.0459097	0.576883	1
ANKRD34B	1	0.464189	1	1	1	0.566379
ANKRD34C	1	0.700327	1	1	1	0.473762
ANKRD35	0.19405	0.200079	8.7355e-05	0.00326426	0.0120076	0.390303
ANKRD36C	1	1	1	1	0.746286	1
ANKRD36	1	1	1	0.528854	1	1
ANKRD37	0.108973	1	0.616145	0.794516	0.427775	1
ANKRD39	1	1	1	1	1	1
ANKRD40	0.446313	1	1	1	0.275668	1
ANKRD42	0.684257	0.200416	0.622112	1	0.446056	0.0352006
ANKRD44	1	1	1	1	1	1
ANKRD45	1	1	0.53756	0.732633	1	1
ANKRD49	0.196476	0.298626	0.381558	0.449257	0.169613	0.195277
ANKRD50	0.718643	0.680991	1	0.415245	0.530616	0.0499235
ANKRD52	1	1	1	1	1	1
ANKRD54	1	0.157442	1	1	1	0.16097
ANKRD55	0.502525	0.735808	0.223707	1	0.529017	0.513199
ANKRD60	1	1	1	1	1	1
ANKRD61	0.179905	0.0013528	0.154215	0.0050328	1	0.200271
ANKRD62	0.69011	1	0.202256	0.110926	0.105833	0.243574
ANKRD63	0.513742	0.742544	0.773523	0.64665	0.786533	0.826885
ANKRD65	0.0847275	0.292662	0.0654725	0.305741	1	1
ANKRD66	1	1	0.195057	1	1	0.505213
ANKRD6	1	1	1	1	1	1
ANKRD7	0.47658	0.690259	1	1	0.228081	0.461318
ANKRD9	0.512398	0.344119	0.341411	0.564268	0.531689	0.40794
ANKS1A	1	1	1	1	1	1
ANKS1B	0.380194	0.385262	0.0762681	0.049968	1	1
ANKS3	0.441576	0.678991	1	0.833484	0.398439	0.769533
ANKS4B	0.203195	0.459461	0.820786	0.724387	0.324266	0.801303
ANKS6	NA	NA	NA	NA	NA	NA
ANKUB1	0.0536284	1	0.0922764	1	0.213489	1
ANKZF1	0.662163	0.149996	1	0.680272	1	1
ANLN	0.775497	1	0.284669	1	0.415537	0.296929
ANO10	0.108456	0.529833	1	1	0.0276025	0.154165
ANO2	1	1	0.553682	1	1	0.523297
ANO3	0.533162	1	0.238017	0.822723	1	1
ANO4	0.800357	0.494626	0.279057	0.306379	1	0.677912
ANO5	0.456543	0.554889	0.274846	0.511419	1	1
ANO6	0.159576	1	0.217132	1	0.267999	0.558531
ANO7	0.351591	0.47885	0.217265	0.407763	0.408852	0.337103
ANO8	0.278338	1	1	1	0.316667	1
ANO9	0.266543	0.296532	0.100859	0.373042	0.144134	0.00445102
ANP32B	NA	NA	NA	NA	NA	NA
ANP32D	1	0.474535	0.590855	0.480638	1	1
ANP32E	0.196142	0.00806553	0.309837	0.000474265	0.405124	0.591541
ANPEP	0.492399	1	0.194015	1	0.710677	1
ANTXR1	0.383296	1	1	1	1	0.400836
ANTXR2	0.61555	0.462425	0.73213	1	0.72612	0.229534
ANTXRL	1	0.112935	1	0.668086	0.592524	0.0246912
ANXA11	1	0.738509	1	0.609607	0.800978	1
ANXA13	1	1	1	0.578641	0.793675	0.495776
ANXA2	0.220303	1	1	0.68713	0.205392	0.291465
ANXA2R	0.716496	1	0.38329	0.790431	0.174069	0.464635
ANXA3	1	0.825559	1	0.613681	1	0.247852
ANXA4	0.0279969	0.0413095	0.00395156	0.367086	1	0.231974
ANXA5	1	1	0.360048	1	0.263407	0.4467
ANXA6	0.0627785	0.152903	0.0554306	0.0112794	1	1
ANXA7	0.0515846	0.0601357	0.270824	0.185655	0.1039	0.16216
ANXA8	1	1	0.293075	1	0.411361	0.501623
ANXA8L1	0.0860954	0.00025238	0.340091	0.0124338	0.142255	0.0158474
ANXA8L2	0.80394	0.202942	0.197809	0.571231	0.720574	0.0920541
ANXA9	0.0900833	0.000129501	0.0292904	1.92229e-05	0.439558	0.329442
AOAH	0.0684138	0.124689	0.00636782	0.0104089	1	0.629451
AOC1	0.467461	0.629171	0.490795	1	0.31231	0.463058
AOC3	0.310962	0.0495149	0.154735	0.272721	0.689042	0.32116
AOX1	0.524034	1	0.67793	0.524355	0.830592	0.768036
AP1AR	0.518456	0.486078	1	0.536425	0.126806	0.254078
AP1B1	0.810204	1	0.533503	0.833866	0.265022	0.515728
AP1G1	1	1	1	1	1	1
AP1G2	1	0.589935	0.282072	0.439366	1	0.290795
AP1M1	1	0.475538	1	1	1	0.420729
AP1S1	1	1	1	1	1	1
AP1S3	0.54324	0.642896	0.0178397	0.141926	0.749243	1
AP2A1	0.6752	1	0.175142	0.689557	1	1
AP2A2	0.19759	0.233662	0.833259	0.390126	0.12304	0.681164
AP2B1	1	0.663497	1	0.210415	0.623822	0.622861
AP2M1	0.253955	0.435372	1	1	0.136906	0.377701
AP2S1	0.357535	0.145113	0.24332	0.483059	1	0.42769
AP3B1	0.560262	0.617511	0.228399	0.0907332	0.506419	1
AP3B2	1	1	0.301845	1	1	1
AP3D1	0.377585	1	1	1	0.19005	1
AP3M1	0.384686	0.403454	0.801976	0.65504	0.155025	0.46537
AP3M2	0.49009	1	0.514933	1	1	1
AP3S1	0.521312	0.615431	0.809367	0.676044	1	1
AP3S2	1	0.556412	1	1	1	1
AP4B1	0.249996	0.275639	1	1	0.151926	0.54301
AP4E1	1	1	0.517047	0.665993	0.422611	0.693544
AP4M1	1	0.531064	1	0.533964	1	0.624972
AP4S1	1	0.206448	0.643474	0.0983595	1	0.667791
AP5B1	0.0872072	0.329713	0.168924	0.493057	0.27002	0.43227
AP5S1	1	0.814857	1	0.40896	1	1
AP5Z1	1	0.269051	1	1	1	0.339856
APAF1	1	1	0.0223569	0.0713569	0.298473	0.144864
APBA1	1	1	1	1	0.529714	1
APBA2	1	1	0.451806	0.520286	0.712354	0.757824
APBA3	0.0481522	0.0135307	0.0262609	0.0140473	1	0.440322
APBB1	0.368744	1	0.186638	0.428331	0.110959	0.196216
APBB1IP	1	0.456133	0.502335	0.0597739	1	1
APBB2	0.0422745	0.0446447	0.495842	0.674152	0.340796	0.0910135
APC2	1	1	1	1	1	1
APC	0.298727	0.429435	0.309487	1	0.532631	0.556099
APCDD1	0.508858	0.835095	0.524186	0.737747	0.824257	1
APCDD1L	0.786515	1	0.11477	0.16929	0.691613	1
APCS	0.221627	1	0.528417	0.365057	0.55474	1
APEH	0.514765	0.141078	0.434235	0.438762	1	0.190846
APH1A	0.401937	0.150051	0.513361	0.00477948	0.315382	0.408453
APH1B	0.0453651	0.114394	0.0842099	0.24472	0.172446	0.183475
APIP	1	0.281917	1	1	1	0.439193
APITD1	0.623637	1	1	0.388152	0.244786	0.367144
APLF	NA	NA	NA	NA	NA	NA
APLNR	1	0.527698	1	1	1	0.219605
APLP1	0.0474162	0.114132	0.0567223	1	0.39943	0.476249
APMAP	1	0.525957	0.300596	0.0246433	1	0.71
APOA1BP	0.542649	1	0.506118	1	1	1
APOA1	1	0.511064	1	0.728886	0.61416	0.490863
APOA2	1	1	0.497641	1	1	0.47885
APOA4	0.276883	1	0.371816	1	1	1
APOA5	1	1	1	1	1	1
APOB	1	1	0.169683	0.15903	1	0.147924
APOBEC1	0.0993022	0.0391354	0.0437495	0.14606	0.686789	0.180444
APOBEC2	0.641592	0.832997	0.448276	0.844833	0.526418	0.299926
APOBEC3A	0.530624	1	0.134372	0.270581	0.0978757	0.643359
APOBEC3B	0.647843	0.289078	0.322759	0.118042	0.232107	0.203656
APOBEC3C	0.165241	0.512618	1	0.323342	0.0908823	0.0354835
APOBEC3D	0.202888	0.581816	0.564087	0.2831	0.67642	0.470814
APOBEC3F	0.560547	0.736511	0.159162	0.0984303	1	1
APOBEC3G	0.629611	1	0.325002	1	1	1
APOBEC4	0.349947	1	1	1	0.15845	0.323185
APOBR	1	1	1	1	1	1
APOC2	0.408941	0.233727	0.884088	0.273958	0.388003	0.193502
APOC4	0.285637	0.574445	0.601848	0.555711	0.306578	0.501004
APOD	1	1	1	1	1	1
APOE	0.675355	0.61434	0.655858	0.336583	0.851247	1
APOF	0.112001	0.115529	0.0232314	0.212397	0.70282	0.676097
APOL1	1	1	1	1	1	0.834929
APOL3	1	1	1	1	1	1
APOL4	0.387502	0.509394	1	1	0.387349	0.691288
APOL5	0.593255	1	0.383614	1	0.579033	0.778022
APOL6	0.0432565	1	0.0735624	1	0.228276	0.536425
APOLD1	1	0.281872	1	0.267785	1	1
APOPT1	1	1	0.747484	0.411275	1	0.750012
APPBP2	0.816585	1	0.700567	1	0.603952	1
APPL1	1	1	1	1	1	1
APPL2	0.780054	0.646975	1	0.355817	0.759392	1
APTX	NA	NA	NA	NA	NA	NA
AQP10	0.624411	0.709426	0.297229	0.169779	1	1
AQP11	0.604048	0.16476	0.355375	0.874968	0.711412	0.0730093
AQP12A	1	1	1	1	1	1
AQP12B	0.749798	0.60258	0.621544	0.231119	1	0.43074
AQP1	1	1	1	0.540818	1	1
AQP2	0.859706	0.694816	0.248135	0.655303	1	1
AQP3	NA	NA	NA	NA	NA	NA
AQP4	1	1	1	0.852139	0.796539	1
AQP6	0.146893	0.0864475	0.17114	0.463277	0.691379	0.309308
AQP7	0.223534	1	0.536111	1	0.569851	1
AQP8	0.379965	0.19563	0.107044	0.0429387	1	1
AQP9	0.773713	0.481467	0.786741	0.414939	0.704281	0.73962
AQR	1	0.304295	1	1	1	0.0775494
ARAP1	0.304058	0.104609	1	1	0.10923	0.0145297
ARAP2	0.422569	0.372679	0.850033	1	0.686468	0.799888
ARCN1	0.296423	0.46458	0.695181	0.879544	0.2852	0.764631
AREGB	0.277676	1	0.400478	0.585872	0.272614	0.427581
AREG	0.224229	0.776748	0.773862	0.706018	0.168136	0.322808
AREL1	0.679846	0.712328	0.541666	1	0.603279	1
ARF1	0.166083	0.309692	1	1	0.123054	0.357335
ARF3	0.346017	0.186721	1	0.540226	0.206955	0.273522
ARF5	0.18854	1	1	1	0.158655	1
ARF6	0.749869	0.0779989	0.903988	0.350326	0.402668	0.412604
ARFGAP1	0.825047	0.709353	1	0.753528	0.869201	1
ARFGAP2	1	1	0.268547	1	1	1
ARFGAP3	0.756041	0.576462	1	0.521553	1	1
ARFGEF1	0.13358	0.333165	0.512761	0.517799	0.298086	0.645058
ARFGEF2	1	1	0.789484	0.811568	0.673512	1
ARFIP1	1	1	0.25112	1	1	1
ARFIP2	0.0811	0.204005	0.0587564	0.0582137	1	1
ARFRP1	0.115518	0.219809	0.309665	1	0.295116	0.26549
ARG1	1	0.200695	0.467094	0.19907	1	0.67527
ARG2	0.694474	0.30882	0.62272	1	0.713414	0.0800114
ARGFX	1	1	1	1	1	1
ARGLU1	1	1	1	0.680659	1	1
ARHGAP10	1	1	0.601079	0.427398	1	0.672016
ARHGAP11A	1	1	0.0060291	0.255569	0.0342442	0.22827
ARHGAP11B	0.564008	0.626447	0.720984	1	0.332347	0.616002
ARHGAP12	1	1	1	0.331438	1	1
ARHGAP15	0.567677	0.29329	0.0579989	0.157721	1	1
ARHGAP17	0.700042	1	0.185692	0.409002	1	1
ARHGAP18	0.427201	0.779462	0.559521	0.352273	0.640895	0.644142
ARHGAP19	1	0.586026	0.544727	1	1	1
ARHGAP19-SLIT1	0.54921	0.295367	0.133886	0.335466	1	0.469618
ARHGAP1	1	1	0.173522	0.171468	0.448406	1
ARHGAP20	1	0.50014	1	1	1	0.446241
ARHGAP21	1	0.590891	0.597179	0.376273	0.061628	0.0891632
ARHGAP22	0.726348	0.811618	0.680086	0.423377	1	1
ARHGAP24	1	1	0.299857	0.0695977	0.396396	0.0758821
ARHGAP25	1	0.659162	1	0.519108	1	0.673342
ARHGAP26	0.0186902	0.150475	0.189609	1	0.0615622	0.5013
ARHGAP27	1	0.490884	0.448628	0.255182	1	1
ARHGAP28	0.117863	0.1315	0.500134	0.572192	0.00921483	0.0138656
ARHGAP29	0.730548	0.45637	0.652391	1	1	0.545663
ARHGAP30	0.333688	1	1	0.500457	0.300852	1
ARHGAP32	1	1	1	1	1	1
ARHGAP33	0.336328	1	1	1	1	1
ARHGAP35	1	1	1	1	0.591378	1
ARHGAP40	0.38751	1	1	0.553444	0.0382147	0.0421164
ARHGAP42	1	0.0920598	1	1	0.628532	0.029079
ARHGAP44	0.221278	0.187624	1	0.43486	0.0200015	0.00347409
ARHGAP5	1	0.316755	0.64933	0.587494	0.217334	0.34929
ARHGAP8	1	1	0.692489	1	1	0.499439
ARHGAP9	0.550531	0.670819	0.0691035	0.712284	0.864153	0.743227
ARHGDIA	0.262004	0.0221893	1	1	0.270652	0.0362279
ARHGDIB	1	0.460572	0.695111	0.307456	0.684638	1
ARHGDIG	0.413973	0.575706	1	0.647623	0.416198	0.302101
ARHGEF10	NA	NA	NA	NA	NA	NA
ARHGEF10L	1	0.0266182	0.0955041	0.00705511	1	0.685645
ARHGEF11	1	0.507039	0.694514	0.373407	0.546969	1
ARHGEF12	0.105509	0.735785	1	1	0.040337	0.481179
ARHGEF15	1	1	0.640767	0.635508	1	0.482041
ARHGEF16	0.624696	0.219751	1	0.70553	0.571295	0.372418
ARHGEF17	0.488772	0.668973	1	1	0.638156	0.565588
ARHGEF18	0.470802	0.432716	0.0431625	0.0283677	0.220487	0.638774
ARHGEF19	0.602517	1	1	1	0.33078	0.516391
ARHGEF1	0.78336	0.659243	0.533367	0.644567	1	0.659049
ARHGEF25	1	0.347098	1	0.668552	1	0.352567
ARHGEF26	0.712678	1	1	1	0.596927	1
ARHGEF28	0.789215	1	0.768327	0.799223	0.42045	0.688361
ARHGEF2	0.146788	0.409668	0.0540202	0.172323	1	1
ARHGEF33	1	1	1	1	0.813316	1
ARHGEF35	1	0.0465085	1	0.238425	1	0.195942
ARHGEF37	0.354523	0.313944	0.756944	1	0.523168	0.5332
ARHGEF38	0.0602576	0.0972395	1	1	0.0797541	0.0699591
ARHGEF39	NA	NA	NA	NA	NA	NA
ARHGEF3	0.577092	1	1	1	0.541936	0.519173
ARHGEF40	0.327281	0.242097	1	0.578683	0.228803	0.0225201
ARHGEF4	1	1	0.580849	0.803084	1	0.370395
ARHGEF5	0.20869	0.135718	1	1	0.0384442	0.188346
ARHGEF7	1	1	1	1	1	0.200618
ARID1A	0.0285608	0.015276	0.0129532	0.0103407	1	1
ARID1B	0.47803	1	0.204301	1	1	1
ARID2	0.490044	0.097049	0.0797539	0.109783	1	0.436426
ARID3A	0.139031	0.024401	0.826194	0.735738	0.247099	0.00718656
ARID3B	1	1	0.356407	0.81422	1	1
ARID3C	0.432078	0.727587	0.80276	0.711982	0.346595	0.777533
ARID4A	0.529739	0.318272	0.726945	0.122128	0.565036	1
ARID4B	1	0.709107	0.419211	1	1	0.318547
ARID5A	0.660147	1	1	1	0.61273	1
ARID5B	0.660898	1	1	0.349191	1	0.419183
ARIH2	0.230098	0.25016	1	0.389042	0.301903	1
ARL10	0.21287	0.110425	1	0.445364	0.126911	0.140293
ARL11	0.799751	1	0.777006	1	1	1
ARL14	0.637756	0.207792	0.677065	0.129743	0.593359	0.440264
ARL14EP	0.470292	0.262489	1	0.547946	1	0.242733
ARL14EPL	0.619453	1	1	1	1	1
ARL16	1	1	1	0.573775	1	1
ARL17A	1	0.453185	0.407065	0.422718	1	1
ARL17B	1	1	1	1	1	1
ARL1	0.0594026	0.269444	0.0218874	0.405816	1	1
ARL2	0.0242311	0.144211	0.490521	1	0.0547808	0.136808
ARL3	NA	NA	NA	NA	NA	NA
ARL4A	0.677216	0.486834	0.346797	0.195806	1	0.734211
ARL4D	0.534329	1	0.0849645	0.487843	1	1
ARL5A	0.873968	0.820233	0.613888	0.854091	1	0.81519
ARL5B	1	1	0.167857	0.545411	0.279856	0.559732
ARL6	0.61007	1	1	1	1	1
ARL6IP4	1	0.654802	1	0.575358	1	1
ARL6IP5	0.330705	0.406876	1	1	0.0561815	0.0515176
ARL6IP6	0.370432	0.186968	1	1	0.215368	0.304605
ARL8A	0.164894	0.0632883	0.148027	0.169697	1	0.42035
ARL8B	0.378089	0.408416	0.299986	1	1	0.186126
ARL9	0.141781	0.388538	0.455187	0.227516	0.43206	0.76323
ARMC10	1	1	1	1	1	0.454413
ARMC12	0.684458	0.664632	0.12429	0.155948	0.0319869	0.0267895
ARMC1	0.179739	0.0491866	1	0.137255	0.131686	0.132339
ARMC2	1	0.478705	0.121619	0.405636	0.251002	0.0488395
ARMC3	0.280714	0.471805	0.592805	1	0.451517	0.444818
ARMC4	0.539326	0.0892263	0.563214	0.312913	1	0.236685
ARMC5	0.361958	0.168825	0.0436805	0.268636	0.121783	0.295877
ARMC6	0.576369	1	0.339985	0.734026	1	1
ARMC7	0.75678	0.518171	1	1	0.636484	0.493586
ARMC8	1	1	1	1	1	0.716847
ARMC9	0.611742	0.865557	0.763575	1	0.268399	0.797725
ARMS2	1	0.310165	1	0.584765	0.574774	0.697158
ARNT2	1	0.837949	1	1	0.851459	0.626056
ARNT	0.100086	0.000287172	0.0281053	1.64277e-05	0.481277	0.166008
ARNTL	0.628485	1	1	1	1	1
ARPC1A	1	1	1	0.525379	1	0.424382
ARPC1B	1	0.843324	1	1	0.378194	0.85091
ARPC2	0.299646	0.148458	0.481024	0.351707	1	0.557253
ARPC3	1	0.62835	1	0.539686	1	1
ARPC4	1	1	0.709912	1	1	1
ARPC5	1	0.432089	0.428398	0.399516	1	1
ARPC5L	0.019193	0.019651	0.0211275	0.273919	0.191064	0.0327357
ARPP21	0.758675	0.7143	0.421939	0.597939	0.416796	0.636685
ARRB1	0.877356	0.875259	0.746561	0.768275	0.785204	0.474517
ARRB2	1	1	0.686146	0.724895	1	0.865285
ARRDC1	1	1	0.286607	1	0.168585	0.41637
ARRDC2	0.249011	0.171085	0.00976622	0.0329509	1	1
ARRDC4	0.336838	0.611852	0.298741	0.868744	0.831206	0.541626
ARRDC5	0.121684	0.416405	0.756506	0.699978	0.201111	0.571755
ARSA	0.239303	1	1	1	1	1
ARSB	1	0.288662	1	0.154842	1	0.763022
ARSG	1	0.698635	0.536907	1	1	0.635343
ARSI	1	1	1	1	1	1
ARSK	0.5191	1	1	1	0.767493	1
ART1	0.244996	0.0586843	0.571092	1	1	0.168378
ART3	0.0515379	0.722137	0.307728	0.58881	0.138038	1
ART4	0.673045	1	0.639944	1	1	1
ARTN	1	1	1	1	0.264933	1
ARV1	0.0539734	0.121757	0.220373	0.289564	0.156028	0.295977
ARVCF	0.0816108	0.134709	1	1	0.0136903	0.0133373
AS3MT	1	1	0.570114	0.556093	0.446467	1
ASAH1	0.335507	1	1	0.329562	0.275841	0.177168
ASAH2B	1	1	1	1	1	1
ASAH2C	0.154624	0.00268072	1	0.0415767	0.0651675	0.0498265
ASAH2	1	0.432377	1	1	0.292936	0.252334
ASAP1	1	1	1	1	1	1
ASAP2	0.413725	0.484728	0.148578	0.794165	1	0.687432
ASAP3	0.511899	0.313486	0.118186	0.121815	1	1
ASB10	0.0755542	0.150186	0.0162097	0.00997208	1	1
ASB13	0.737072	0.188174	1	0.889396	0.405437	0.140499
ASB14	0.719424	1	0.266829	0.242608	0.640259	0.537872
ASB15	1	0.458648	1	1	1	0.14958
ASB16	0.775828	0.414391	0.696783	0.797516	0.630514	0.0052145
ASB17	1	1	1	1	1	1
ASB18	0.628698	0.271526	0.419962	0.456117	0.166225	0.226113
ASB1	0.846791	0.572814	1	1	0.807708	0.491492
ASB2	0.0934548	0.37636	0.809398	1	0.226641	0.443841
ASB4	0.578794	0.656293	0.0636956	0.383711	0.737429	0.652645
ASB5	1	0.785084	1	0.517799	0.256823	0.0291824
ASB8	0.763035	0.802428	1	0.749579	0.615846	0.572267
ASCC1	1	1	1	0.486698	1	1
ASCC2	0.344327	0.0299412	0.72559	0.355865	0.027522	0.0291777
ASCC3	1	1	0.550106	0.372103	0.73878	0.789843
ASCL1	1	0.527968	0.816197	1	1	0.502708
ASCL4	1	0.504381	1	0.743506	1	0.570372
ASCL5	0.11671	0.18513	1	1	0.0474787	0.256805
ASF1A	1	1	1	1	1	1
ASGR1	0.242543	0.113047	0.565793	0.423083	0.87769	0.667956
ASGR2	1	1	1	1	1	1
ASIC2	0.180947	0.123794	0.0329098	0.0509412	0.877878	0.632552
ASIC3	1	0.851326	0.553007	0.697615	1	0.789616
ASIC4	1	0.206186	1	0.56587	0.558245	0.185336
ASIP	0.607751	0.362118	0.432124	1	0.0571343	0.171081
ASL	0.282615	0.573877	0.431013	1	0.656243	0.636451
ASNA1	1	1	0.404916	0.738341	1	1
ASNS	0.656456	0.593428	0.118892	0.0532256	0.707506	0.0815806
ASNSD1	0.402909	0.177665	1	0.233241	0.387407	0.399526
ASPA	1	1	0.711032	1	1	1
ASPDH	1	1	1	1	1	1
ASPH	1	0.769271	0.300266	0.836594	0.74799	0.869371
ASPHD1	1	1	0.645688	0.748552	0.537279	0.586306
ASPHD2	0.230961	0.468051	0.055394	0.296803	1	1
ASPM	1	0.678464	0.728626	1	1	0.691561
ASPN	1	0.397509	0.863829	0.479358	0.857933	0.18385
ASPRV1	0.723005	0.00234108	0.0810249	0.00073467	1	0.253072
ASPSCR1	0.10283	0.322223	0.441622	1	0.158866	0.297306
ASRGL1	0.257669	0.198985	0.189267	0.542211	1	0.200282
ASS1	0.872979	1	0.0419377	0.460859	0.480418	0.43503
ASTE1	0.315074	0.29267	1	1	0.457183	0.381647
ASTL	1	1	0.643157	1	1	0.675458
ASTN1	0.74528	0.643517	1	1	0.394586	0.108415
ASTN2	0.404654	0.618966	0.330015	1	1	0.773318
ASUN	0.661968	1	0.680403	0.605743	1	1
ASXL1	1	0.773984	1	0.641096	1	1
ASXL2	0.35061	0.437538	0.108226	0.464722	1	1
ASXL3	0.389994	0.330764	0.418949	0.217177	0.71483	1
ASZ1	1	1	1	1	1	1
ATAD1	1	0.593725	1	1	1	1
ATAD2B	0.336283	0.0241226	0.495584	0.457242	1	0.131316
ATAD2	0.370501	0.546096	1	1	0.0317004	0.0562987
ATAD3A	1	1	0.258648	0.147782	0.724563	0.731212
ATAD3B	0.801806	0.285857	1	0.81498	0.830968	0.325397
ATAD3C	0.172578	0.475418	0.622472	0.512138	0.270392	1
ATAD5	0.0630598	0.0468023	8.92696e-07	2.12399e-05	0.598258	0.558867
ATCAY	0.772443	0.631266	1	1	0.555261	1
ATE1	1	1	1	0.714033	1	1
ATF1	0.178584	0.209358	0.298135	0.225777	0.484006	0.73276
ATF2	0.0718313	0.475371	1	1	0.0026438	0.0381221
ATF3	1	1	0.745756	0.664119	0.735949	0.418637
ATF4	0.402997	0.589312	0.338261	0.41825	1	1
ATF6	1	1	0.453491	0.159471	1	1
ATF7	0.771276	1	0.456474	0.561755	0.627858	1
ATF7IP2	1	0.604944	0.338833	1	1	1
ATF7IP	1	0.638483	1	1	1	0.460542
ATG10	1	1	1	1	0.0624642	0.221789
ATG12	0.137584	1	0.211929	1	0.113157	1
ATG13	1	1	0.304456	0.445636	1	1
ATG14	1	1	1	1	1	1
ATG16L1	0.44166	1	0.281318	1	1	0.567348
ATG16L2	0.651392	0.744647	0.395758	0.776218	1	0.486969
ATG2A	0.792804	0.646149	1	1	1	0.356442
ATG2B	1	0.59591	0.241719	0.0189639	0.448642	0.785738
ATG4B	0.128477	0.507691	0.316301	1	0.221406	0.328804
ATG4C	0.692092	0.174568	1	0.327227	0.317096	0.322799
ATG4D	0.563691	1	1	0.525185	0.16862	0.4314
ATG5	1	1	1	1	1	0.842486
ATG7	0.147413	1	0.257834	1	0.484197	1
ATG9B	0.332717	0.0440095	0.0890252	0.117873	0.710221	0.541334
ATHL1	0.613	0.079585	0.543884	1	0.456611	0.00611194
ATIC	1	0.0983224	1	1	1	0.240905
ATL1	0.790645	0.345432	1	0.513539	0.337842	0.4525
ATL2	1	1	1	0.457975	1	0.773859
ATL3	0.0731136	0.823922	0.0290295	0.355651	1	0.846462
ATN1	1	1	0.83932	1	1	1
ATOH1	1	1	1	1	1	1
ATOH7	1	1	0.624942	1	0.193534	0.399898
ATOX1	0.374483	0.217625	0.240593	0.369888	1	0.47087
ATP10A	0.0799641	0.0516953	0.604937	0.342975	0.0801658	0.105562
ATP10B	1	1	1	1	1	0.678878
ATP10D	0.263837	0.0392464	0.00418481	0.042299	0.875399	0.53228
ATP11A	1	1	0.554823	0.780496	1	1
ATP11B	0.462659	1	1	0.545245	1	1
ATP12A	1	1	0.654518	1	0.563989	1
ATP13A1	0.637622	1	0.249372	0.259082	1	1
ATP13A2	0.133698	0.763571	0.113173	0.21012	0.77889	1
ATP13A4	1	0.590876	0.733505	0.0458445	1	1
ATP13A5	1	1	1	1	0.549442	1
ATP1A1	0.246615	0.096506	0.823167	1	0.145119	0.0463089
ATP1A2	0.452985	0.0101743	1	0.109645	1	0.0443796
ATP1A3	0.241668	0.150508	0.221742	1	1	0.271361
ATP1A4	0.436023	1	0.516663	1	1	1
ATP1B1	0.691022	1	1	1	0.401063	0.24877
ATP1B2	0.238472	0.450551	0.421591	1	1	0.375203
ATP1B3	NA	NA	NA	NA	NA	NA
ATP2A1	0.198878	0.487272	0.0998046	0.525387	0.110197	0.443043
ATP2A2	0.737325	1	1	0.828801	1	1
ATP2A3	0.727485	1	0.806842	1	0.81906	1
ATP2B1	1	1	0.735005	1	1	1
ATP2B4	0.862205	0.642718	1	0.46704	1	1
ATP2C1	0.320737	0.522688	0.568213	0.217748	0.445057	1
ATP2C2	NA	NA	NA	NA	NA	NA
ATP4A	0.387131	0.381423	0.0627286	0.0536636	1	1
ATP4B	1	1	1	1	1	1
ATP5A1	0.219389	0.594911	1	1	0.23993	0.507521
ATP5B	1	0.764146	1	1	1	0.569691
ATP5C1	1	1	0.300573	1	0.214313	0.16937
ATP5D	0.201099	1	1	1	0.224589	0.25788
ATP5F1	1	1	1	1	1	1
ATP5G1	0.327453	0.179095	1	1	0.393243	0.175146
ATP5G2	1	1	1	1	1	1
ATP5G3	0.195626	1	0.140032	1	1	1
ATP5H	1	1	1	1	0.546299	0.533713
ATP5J2	1	1	1	1	0.761848	1
ATP5J	1	1	1	1	1	1
ATP5L2	0.0946126	1	0.10804	0.205418	1	0.408094
ATP5L	0.197155	0.067709	0.143754	0.0851945	0.368393	0.387727
ATP5O	1	1	0.165557	1	0.535779	1
ATP5S	0.481987	0.567625	1	1	0.363255	0.33373
ATP5SL	1	1	1	1	1	1
ATP6AP1L	0.0741593	1	1	1	0.0200675	0.418862
ATP6V0A1	1	1	0.628658	0.803545	1	0.676753
ATP6V0A2	1	0.177139	1	0.181279	1	1
ATP6V0A4	0.721723	1	1	1	1	0.544638
ATP6V0B	1	1	1	1	1	1
ATP6V0C	1	0.105296	0.703593	0.0741837	0.438056	0.683508
ATP6V0D1	1	1	1	0.429762	1	1
ATP6V0D2	1	1	1	1	1	0.65218
ATP6V0E1	0.197011	0.398136	0.606138	0.817179	0.621306	0.527434
ATP6V0E2	0.637384	1	0.636795	1	1	1
ATP6V1B1	0.26066	0.0172274	0.543236	0.243607	0.33381	0.0437632
ATP6V1B2	0.636719	0.803011	0.235309	0.642238	0.302974	0.567326
ATP6V1C1	0.472349	0.219743	0.674114	0.198315	0.703263	0.325258
ATP6V1C2	0.164374	0.641494	0.187296	0.858337	0.624746	0.751512
ATP6V1D	0.152604	0.418102	1	1	0.549473	1
ATP6V1E1	0.0896856	0.142818	1	1	0.0205439	0.0819808
ATP6V1E2	1	1	0.297108	1	1	1
ATP6V1G3	1	1	1	1	1	1
ATP6V1H	1	0.704026	1	1	1	1
ATP7B	1	1	1	0.559362	1	1
ATP8A1	1	1	1	1	1	1
ATP8A2	0.75359	1	0.552576	1	0.715889	1
ATP8B1	0.29856	0.517898	0.694492	1	0.275045	0.738112
ATP8B2	0.416026	0.765809	0.618325	0.3715	1	1
ATP8B3	0.527474	1	0.176538	0.035831	0.271695	0.176178
ATP8B4	1	0.336578	0.168821	0.0911507	1	0.387066
ATP9A	0.622271	0.69417	0.775377	0.380864	0.244129	0.712635
ATP9B	0.0869555	0.37073	0.751773	1	0.112412	0.343637
ATPAF1	0.301299	0.201709	0.00733798	0.249199	1	0.672019
ATPAF2	0.315376	0.33251	0.638218	0.264628	0.26297	0.669765
ATPIF1	0.246587	0.198708	0.423788	0.644216	0.563661	0.3639
ATRAID	0.0410506	0.065953	1	1	0.0869307	0.129666
ATR	1	1	1	1	0.752339	1
ATRIP	0.426447	0.440013	1	0.605974	0.394016	0.359566
ATXN10	1	0.298804	1	0.764051	0.350742	0.270572
ATXN1	0.129718	0.850196	0.113523	0.288667	1	1
ATXN2	0.779416	0.507401	1	1	1	0.565867
ATXN2L	0.414884	1	0.603454	0.732426	0.379503	1
ATXN3	1	1	1	1	1	1
ATXN7	0.866687	0.185105	1	0.494274	0.713469	0.19933
ATXN7L1	0.816438	0.706108	1	0.783833	1	1
ATXN7L2	1	0.39331	1	1	0.527996	0.176116
ATXN7L3B	1	1	1	1	1	1
AUH	0.415257	0.137188	0.144472	0.291626	0.383229	0.013769
AUNIP	0.500774	0.870728	0.377823	0.851899	0.166144	0.428155
AUP1	0.828577	0.648162	1	1	0.498185	0.5085
AURKA	0.545062	1	0.737432	0.578509	1	1
AURKAIP1	1	0.187445	0.714623	0.127057	1	1
AURKC	1	1	0.778439	0.458311	0.788523	0.561032
AUTS2	0.32066	0.069008	0.031363	0.0129819	1	1
AVEN	1	0.42997	0.209214	0.106925	0.552341	1
AVL9	0.620539	1	1	0.284031	0.258971	0.385576
AVP	1	1	1	1	1	1
AVPI1	1	0.164989	1	0.227916	0.533307	0.645479
AVPR1A	0.401454	0.87619	0.731902	0.775579	0.254512	0.712089
AVPR1B	0.0408686	0.0911939	0.0268643	0.112723	0.240546	0.404495
AXDND1	0.708156	1	0.568275	1	0.720636	0.359051
AXIN1	0.496896	0.720509	0.0873658	0.0691011	1	0.185334
AXIN2	0.539709	0.133339	1	0.433681	0.466071	0.48346
AXL	0.45106	1	0.313691	0.280031	1	1
AZGP1	0.564052	0.466046	0.639986	0.894081	0.76163	1
AZI1	0.0398258	0.13947	0.406464	0.624109	0.0406158	0.0118056
AZI2	0.0179242	0.00310608	0.274968	0.0353788	0.0344696	0.0465493
AZIN1	0.322223	0.584005	0.716167	1	0.086935	0.232256
AZU1	0.422117	1	0.431737	1	0.700362	1
B3GALNT1	1	0.63019	1	1	1	0.639841
B3GALNT2	0.795641	0.394611	0.789357	0.482464	1	1
B3GALT5	0.389655	1	1	0.11216	0.113698	0.323466
B3GALT6	1	1	0.353209	1	1	1
B3GALTL	1	1	1	0.101165	0.295788	1
B3GAT1	0.424464	0.0759358	0.657392	0.246606	0.0918793	0.120311
B3GAT2	0.45308	1	1	1	0.605967	1
B3GAT3	0.395631	0.331734	0.317265	1	1	0.507233
B3GNT1	1	1	1	1	1	1
B3GNT2	0.553371	0.346346	0.545656	0.508915	0.792415	0.13116
B3GNT3	1	1	1	1	1	1
B3GNT4	0.698573	0.230304	0.0893784	0.252399	0.738051	0.419997
B3GNT5	1	0.794194	0.385505	0.0414769	0.783307	0.860648
B3GNT6	1	0.277048	0.592651	0.205189	1	0.220295
B3GNT7	0.772036	1	1	1	0.407082	0.811662
B3GNT8	NA	NA	NA	NA	NA	NA
B3GNT9	0.0553116	1	1	1	0.0257284	0.210013
B3GNTL1	1	1	0.355569	1	1	1
B4GALNT1	0.631808	0.614389	0.402005	1	0.322616	0.0808106
B4GALNT2	0.282509	0.549649	1	1	0.107879	0.657393
B4GALNT3	0.0721522	1	0.458956	0.484526	0.366953	1
B4GALNT4	0.25034	0.629318	1	1	0.68063	0.480676
B4GALT1	1	0.435136	1	0.693832	1	0.686722
B4GALT3	1	1	1	1	0.324742	1
B4GALT4	0.324086	0.333051	0.263989	1	1	1
B4GALT5	0.00155377	0.0834786	0.857684	1	0.000703436	0.0221602
B4GALT6	0.233649	0.279582	0.872727	0.146659	0.690111	1
B4GALT7	0.552549	1	0.575731	1	1	1
B9D1	0.528909	0.117856	0.866658	0.119726	0.885126	0.70032
B9D2	1	1	1	1	1	0.488926
BAALC	1	0.702293	1	1	0.531197	0.39211
BAAT	NA	NA	NA	NA	NA	NA
BABAM1	1	1	1	1	1	1
BACE2	0.232803	0.330594	0.66412	0.58557	1	0.740347
BACH1	0.158994	1	0.0286418	0.231675	1	1
BAG2	1	1	1	1	0.454915	1
BAG3	1	0.287082	1	1	0.567992	0.0827064
BAG5	1	1	0.458454	0.491912	0.393994	0.21578
BAHD1	0.468116	1	1	0.368534	0.0500363	0.205641
BAI1	1	1	1	1	1	0.463173
BAI2	0.337349	0.218144	0.0500228	0.443723	1	0.454005
BAIAP2	0.3885	0.777073	0.10616	0.235088	0.706215	1
BAIAP2L1	0.437835	1	0.138192	0.685326	0.42623	1
BAIAP2L2	0.445656	0.266835	0.223576	0.345298	0.876931	0.340502
BAIAP3	0.544023	1	0.589505	0.561082	1	1
BANF1	1	1	1	1	1	0.333541
BANF2	0.15545	0.261035	0.189807	0.37224	0.0968045	0.169334
BANK1	0.79909	0.544589	0.766837	0.649036	0.828099	0.48428
BANP	0.612671	0.807871	1	1	0.791019	0.835141
BARD1	0.0398046	0.0332389	0.238522	0.0963422	0.219871	0.374133
BARHL1	0.411059	0.258771	0.383853	0.10138	1	1
BARHL2	0.313432	0.591705	1	0.701141	0.195735	0.0610634
BARX2	1	1	0.18772	0.0953047	1	0.0782484
BASP1	0.148613	0.0902728	1	0.361235	0.22998	0.294916
BATF2	0.729155	0.820072	0.277059	0.871039	1	0.702374
BATF3	0.184272	0.22486	0.558631	0.355298	0.384929	0.193394
BATF	0.765629	0.587502	1	1	0.345068	0.614842
BAX	0.591389	0.361825	1	0.14138	0.0271139	0.287139
BAZ2A	1	1	0.441054	1	0.315434	0.365027
BBC3	0.523974	0.203599	0.601437	0.382379	0.083247	0.0056083
BBOX1	1	0.757727	0.530975	0.811918	1	1
BBS10	0.0128579	0.0504045	0.374827	0.0569575	0.0684622	0.799146
BBS12	0.690031	1	0.540237	1	0.857977	1
BBS1	0.402558	0.742979	0.15726	0.773441	1	1
BBS4	0.512927	0.823705	0.6796	0.411357	1	1
BBS5	0.101585	0.696155	0.532192	0.643913	0.113297	0.295157
BBS7	1	1	0.223663	0.207762	0.422587	0.429691
BBS9	0.0149573	0.237286	0.0130342	0.0960832	0.377107	1
BBX	0.0367323	0.348873	0.202186	0.581116	0.287144	1
BCAM	1	0.704019	1	0.0970096	0.255018	1
BCAN	1	0.0951446	1	0.513537	1	0.114336
BCAP29	1	1	0.669698	0.591215	0.296404	0.38056
BCAR1	0.310261	0.0910927	0.614635	0.140733	0.201283	0.379901
BCAR3	0.416234	0.378522	0.475453	0.694072	1	0.527592
BCAS2	0.213355	1	0.211622	1	0.56499	1
BCAS4	1	1	1	1	1	1
BCAT1	0.546092	0.0634958	0.553044	0.828298	0.232936	0.0661535
BCAT2	1	1	0.732271	1	1	1
BCCIP	0.157535	1	1	1	1	1
BCHE	0.577163	0.0722109	1	0.529517	0.334563	0.116751
BCKDHA	0.338216	0.29881	1	1	0.373006	0.373792
BCKDHB	0.333753	1	1	0.339284	0.362325	1
BCKDK	1	1	1	1	1	1
BCL10	0.566705	1	0.143933	1	0.849912	0.83851
BCL11A	1	1	0.377321	0.25855	0.770597	1
BCL2A1	0.197914	0.830955	0.29733	1	0.751525	0.292837
BCL2	0.795725	1	0.326468	0.244434	0.477637	0.480532
BCL2L10	0.351073	0.195451	0.594456	0.290024	0.779819	0.555521
BCL2L11	0.762922	0.882601	1	1	0.190924	0.513023
BCL2L13	0.227988	0.410691	0.74068	0.647234	0.0197918	0.00460947
BCL2L14	1	0.651426	0.638314	0.3954	0.692755	0.353291
BCL2L15	0.456568	0.518295	0.560985	0.758921	0.0835324	0.283338
BCL2L1	0.525489	0.292278	0.84078	0.610974	1	0.842372
BCL2L2-PABPN1	0.566375	1	0.46731	0.542625	1	1
BCL6B	0.620018	0.676669	0.297714	0.163524	1	1
BCL6	NA	NA	NA	NA	NA	NA
BCL7A	0.657328	0.0961413	0.20356	0.0422213	1	1
BCL7B	0.812184	0.647355	1	0.307075	0.796954	0.818768
BCL7C	1	1	0.807049	0.710998	0.0727315	0.433488
BCL9	1	1	1	1	1	1
BCMO1	0.874174	0.544921	1	0.23371	0.887646	0.430207
BCO2	1	0.317141	1	1	0.346028	1
BCR	0.0405095	0.308792	1	1	0.0225129	0.389288
BCS1L	1	1	0.040836	0.267045	0.418956	0.301578
BDH1	1	0.751362	0.636047	1	0.810125	1
BDH2	1	1	1	1	1	1
BDKRB1	0.450272	0.677801	0.339925	0.189558	0.181411	0.879739
BDKRB2	0.68529	0.828822	0.551626	0.833853	0.402274	0.47428
BDNF	0.480939	0.483437	0.293609	0.307139	0.799486	1
BDP1	0.148075	0.241538	0.276937	1	1	0.30752
BEAN1	0.814903	1	1	1	0.494338	1
BECN1	0.0403206	0.20914	0.00980062	0.15368	0.682164	0.663471
BEGAIN	0.566247	0.524819	0.406379	1	0.0595169	0.282666
BEND3	1	1	1	0.613671	1	0.835084
BEND4	0.205934	1	0.293113	0.114752	0.436524	0.151478
BEND5	1	1	0.80723	1	1	0.730357
BEND6	0.0430844	0.0251182	0.0861318	0.183777	1	0.151866
BEND7	0.220788	0.0502472	0.774319	0.0508279	0.29625	0.618517
BEST1	0.455889	1	0.548577	1	0.634328	1
BEST3	0.458239	1	0.0469547	0.041517	1	0.449555
BEST4	1	0.697315	1	0.430096	1	1
BET1	0.250272	0.179399	0.693775	0.665038	0.0921314	0.701417
BET1L	0.565329	0.219102	1	1	0.65417	0.0814117
BFAR	0.680151	0.675	1	1	0.268203	0.556517
BFSP1	1	0.650026	0.554741	0.159963	1	0.469291
BFSP2	0.206578	0.283648	0.321313	0.606008	0.475466	0.334609
BGLAP	0.316256	0.0447628	1	0.1602	0.328351	0.233574
BHLHA15	0.0641656	0.0158817	1	0.711649	0.0127168	0.000464113
BHLHE22	1	0.434718	1	0.43145	1	0.509099
BHLHE23	0.792905	1	0.236304	0.549315	0.329796	0.37317
BHLHE40	0.648938	0.402196	0.551374	0.544199	1	0.510807
BHMT2	1	0.515903	0.724819	0.55472	1	1
BHMT	1	1	1	0.652686	1	0.729869
BICC1	0.557375	0.115132	1	0.527692	0.675833	0.454635
BICD1	1	1	1	0.761161	1	0.599407
BICD2	NA	NA	NA	NA	NA	NA
BID	0.23266	0.472691	1	0.636003	0.0201605	0.0138581
BIK	1	1	1	1	1	0.753601
BIN1	0.841332	0.632344	0.333749	0.677557	0.830005	0.190782
BIRC2	1	1	0.486178	0.485487	1	1
BIRC3	1	1	1	1	1	0.674903
BIRC5	0.739798	1	1	1	0.77105	1
BIRC6	0.635232	0.189708	0.229341	0.173147	0.550797	0.182024
BIRC7	0.53917	0.803998	1	1	0.476874	0.403899
BIRC8	1	1	1	1	1	1
BIVM	0.690932	1	0.708421	1	1	1
BLACE	1	1	1	1	1	1
BLCAP	0.486532	1	0.460522	0.465708	0.534387	1
BLK	0.641933	0.463222	1	0.627841	0.443591	0.636525
BLM	0.623503	0.657611	0.868789	0.33944	0.745092	1
BLNK	0.590828	1	0.418169	0.143052	1	1
BLOC1S1	0.666625	0.558273	1	1	0.346511	0.441617
BLOC1S2	1	0.361572	0.454828	1	1	1
BLOC1S4	0.743714	0.387739	1	1	1	0.172592
BLOC1S5	0.565315	0.190325	0.374597	0.233858	1	0.547935
BLOC1S6	0.654057	1	0.226886	0.478964	1	1
BLVRA	1	1	0.369703	0.180361	1	1
BLVRB	0.652582	1	0.32467	0.402314	1	1
BLZF1	0.402164	0.832406	0.782759	0.675244	0.185965	0.398094
BMF	0.460173	0.553745	1	1	0.0499236	0.249188
BMP10	1	1	1	1	1	1
BMP2K	1	0.713331	0.838461	1	0.71771	0.174558
BMP3	0.333455	0.736026	0.564252	1	0.2709	0.777084
BMP4	1	0.763609	1	0.886578	0.514161	0.565614
BMP5	0.69318	1	0.791786	1	1	1
BMP7	0.415484	1	0.194666	1	1	1
BMP8B	1	1	1	1	1	1
BMPER	0.157138	0.374198	0.434432	1	0.491059	0.316048
BMPR1A	0.197037	0.348936	1	1	0.30081	0.359656
BMPR1B	0.829907	0.806032	0.699104	0.507074	0.414654	0.738582
BMPR2	0.455969	0.281705	0.734621	0.41201	0.261056	0.119278
BMS1	1	0.685458	0.568289	1	0.23526	0.54851
BNC1	1	1	0.683337	0.320963	1	0.526599
BNC2	NA	NA	NA	NA	NA	NA
BNIP1	1	1	0.314146	1	0.375897	1
BNIP2	0.636558	0.545186	1	0.522595	0.719248	1
BNIP3	0.865252	1	1	1	0.677204	1
BNIP3L	1	1	0.622608	0.0926105	0.507355	0.393127
BNIPL	0.242764	0.000768359	1	0.000872521	0.551881	0.241743
BOC	0.682661	0.425323	0.222508	0.128172	1	0.272614
BOD1	0.327758	0.790254	0.605786	0.240655	0.0973145	1
BOD1L1	1	0.194576	0.595672	0.433438	0.563114	1
BOD1L2	1	0.287718	1	0.0935774	1	1
BOK	0.0178951	0.204843	0.259085	1	0.141504	0.259534
BOLA1	0.391121	0.0589893	0.116168	0.0185586	1	0.54543
BOLA2B	0.13117	0.20623	0.292038	0.200769	0.332452	1
BOLA2	1	1	0.283187	0.0893715	1	1
BOLA3	0.467079	0.306512	1	0.810342	0.366508	0.188565
BOLL	1	1	1	1	1	1
BOP1	0.574558	0.334958	0.170565	0.0408146	1	1
BORA	0.684128	0.453695	1	1	0.788737	0.266139
BPGM	0.150823	0.388105	0.294829	0.194846	0.360397	0.57064
BPHL	0.0526588	0.255608	1	1	0.31336	0.581871
BPI	1	1	1	1	0.75274	0.724435
BPIFA1	1	0.278622	1	1	1	1
BPIFA2	0.384957	0.561514	1	1	0.14669	0.575307
BPIFA3	1	1	1	1	1	1
BPIFB1	1	0.809425	0.368174	0.572311	0.645271	0.649768
BPIFB2	0.412226	1	0.616303	1	1	1
BPIFB3	0.31052	0.607431	1	0.707195	0.417065	1
BPIFB4	1	0.542641	0.793032	0.611809	0.693263	0.611231
BPIFB6	1	1	1	1	1	1
BPIFC	0.19072	0.581873	0.0847883	0.164249	0.638033	1
BPNT1	0.538219	0.238713	0.0870812	0.206409	0.271204	0.752238
BPTF	1	1	1	1	1	1
BRAF	1	0.282817	1	1	1	0.188496
BRAP	1	1	0.731411	1	0.502112	1
BRAT1	0.781077	0.0111255	0.492441	0.0809474	1	1
BRCA1	0.640713	0.167758	0.475509	0.404829	1	0.426545
BRCA2	0.0704868	0.77381	0.231694	1	0.521253	0.767385
BRD1	0.484839	0.400733	1	1	0.443328	0.312508
BRD3	NA	NA	NA	NA	NA	NA
BRD4	0.532177	0.251252	0.465845	0.17665	1	0.608718
BRD7	1	1	0.250503	0.585328	0.742205	1
BRD8	1	0.514892	0.405032	1	1	1
BRDT	1	1	1	1	1	1
BRF1	1	0.192182	1	0.19891	1	1
BRF2	0.0948482	0.00889269	0.325504	0.0479051	0.451583	1
BRI3BP	0.385616	0.808591	0.469917	0.436179	0.741649	1
BRI3	0.252403	0.633004	1	1	0.257141	0.235234
BRICD5	1	1	1	1	1	1
BRINP1	1	1	0.576113	0.81011	0.822033	0.356923
BRINP2	1	0.720602	1	1	1	0.56428
BRINP3	1	1	0.666351	1	0.791197	1
BRIP1	0.826485	0.124757	1	0.836686	0.687747	0.126256
BRIX1	0.201472	0.208296	0.111672	0.648562	0.892982	0.661391
BRK1	1	0.554923	1	0.690609	1	0.717788
BRMS1	1	1	1	0.741932	0.67969	0.810522
BRMS1L	0.560188	0.240646	0.385825	0.0912224	1	1
BROX	1	1	1	1	1	1
BRPF1	0.233	0.163276	1	1	0.14347	0.0441984
BRPF3	0.01104	0.0581052	0.771737	0.638534	0.0219809	0.223361
BRSK1	0.793447	0.340794	0.82879	0.422914	0.604436	0.362464
BRSK2	0.705693	0.133084	1	0.494155	1	0.76717
BRWD1	0.372542	1	1	1	0.704982	1
BSCL2	0.609043	0.444918	0.359876	0.330737	0.858773	0.587081
BSG	1	1	0.251779	0.604309	0.17875	0.33489
BSN	0.334824	0.564765	0.151183	0.327604	1	1
BSND	0.350777	0.630837	1	0.585547	0.403044	1
BSPRY	1	1	0.727311	1	0.806301	0.591438
BST1	0.360888	0.791512	0.135742	0.396407	0.807201	0.683173
BST2	1	0.875367	0.82534	0.725822	1	1
BTAF1	0.684412	1	0.494672	0.618786	1	1
BTBD10	0.104096	0.37388	0.22077	1	0.58723	0.586413
BTBD11	0.28707	0.704559	0.36779	1	0.809927	1
BTBD16	0.302459	1	0.162715	1	0.634993	1
BTBD17	0.570125	1	0.0980205	0.33424	1	1
BTBD18	0.296392	0.401629	0.272404	0.817385	0.719397	0.3587
BTBD19	1	1	1	1	1	1
BTBD1	1	1	1	1	1	1
BTBD2	1	1	0.801143	1	0.309443	0.59592
BTBD3	0.715616	0.334495	1	0.230936	0.604104	1
BTBD6	1	0.247264	0.688282	0.262235	1	1
BTBD7	1	1	1	1	1	1
BTBD8	0.331102	1	0.480999	1	0.469037	1
BTBD9	0.595541	1	0.46469	1	1	1
BTC	0.0393437	0.756416	0.263592	0.630479	0.261206	1
BTD	0.0932954	0.199461	1	1	0.0654302	0.0828152
BTF3	0.211014	1	0.646686	1	0.596255	1
BTG1	1	0.770207	1	1	1	0.711872
BTG3	1	0.549901	1	1	1	0.153972
BTLA	1	0.795163	0.736042	0.635588	1	1
BTN1A1	0.12933	0.597698	0.57158	0.479822	0.62866	0.230685
BTN2A1	1	1	1	1	1	1
BTN2A2	0.307209	0.504099	0.679937	0.350584	0.276313	0.669481
BTN3A1	1	0.696828	1	1	1	0.488796
BTN3A2	1	1	1	1	1	1
BTNL3	1	0.608253	1	1	1	0.606862
BTNL8	1	1	1	1	1	1
BTNL9	1	1	1	0.449983	1	0.563877
BTRC	1	1	0.680616	1	1	1
BUB1B	1	1	1	1	0.735735	1
BUB1	0.0548322	0.820115	0.638465	0.881482	0.260057	0.771879
BUB3	1	1	0.308594	1	1	1
BVES	0.405625	0.643275	0.443566	1	0.86173	0.594271
BYSL	1	0.295818	1	1	0.29637	0.20511
BZRAP1	1	0.422405	0.310422	0.338145	1	1
BZW1	0.480355	0.454926	1	1	0.43105	0.53812
C10orf105	0.362272	0.805112	1	0.734203	0.745641	1
C10orf107	0.344298	1	1	1	1	0.284087
C10orf111	1	1	1	0.688904	1	1
C10orf113	0.0439325	0.499777	0.291948	0.79015	0.427066	0.205995
C10orf115	0.494226	1	1	0.445888	0.177376	0.408432
C10orf118	1	0.764948	1	1	0.87509	0.630283
C10orf11	0.542802	0.525119	1	1	0.64345	0.633869
C10orf126	0.453124	0.694551	0.267958	0.718963	1	1
C10orf128	0.323536	0.175986	0.66926	0.481924	0.546875	0.27488
C10orf129	0.142792	1	0.00218423	0.439177	1	0.465326
C10orf131	1	1	1	1	1	1
C10orf25	0.371623	0.341009	0.151056	0.300602	1	0.511963
C10orf2	1	1	1	1	1	1
C10orf32	1	1	0.327747	0.372714	0.127986	0.250737
C10orf35	1	0.682189	0.83447	1	0.472034	0.2128
C10orf40	1	1	1	1	1	1
C10orf53	1	1	1	1	1	1
C10orf54	1	1	1	1	0.0638526	0.161852
C10orf55	0.432682	0.783412	1	0.377955	0.114532	0.585242
C10orf62	1	1	1	1	1	1
C10orf67	0.302345	1	0.238562	0.550672	0.138394	1
C10orf76	1	1	0.804946	0.693602	1	0.822828
C10orf82	1	0.344114	1	0.604174	0.615218	0.516331
C10orf85	1	0.617125	0.450706	0.662434	0.321859	1
C10orf88	0.505377	0.306782	0.468818	1	1	1
C10orf90	0.825509	0.889333	0.879029	1	0.885978	0.646355
C10orf91	1	1	1	1	1	1
C10orf95	1	0.7325	0.475992	1	0.571485	0.233709
C10orf99	0.41156	0.57795	1	0.151609	0.386858	0.354952
C11orf16	0.0111946	0.0431382	0.0292679	0.337904	0.459345	0.167518
C11orf1	1	0.382787	1	1	1	0.490749
C11orf21	1	1	0.643771	1	0.168527	1
C11orf24	0.0700096	0.037463	0.184289	0.478803	0.421741	0.0863346
C11orf30	1	1	1	0.362424	1	1
C11orf31	0.449113	0.7012	0.56608	0.501183	1	0.755423
C11orf35	0.0948368	0.05603	0.631007	0.2836	0.0851432	0.00163525
C11orf42	0.898492	0.866418	1	1	1	1
C11orf45	1	1	0.673507	1	1	1
C11orf48	0.172766	0.147726	0.0651128	0.56906	0.658986	0.395886
C11orf49	0.316033	0.51834	0.213634	0.522848	0.816602	0.857215
C11orf52	1	0.427544	1	1	0.483917	0.542808
C11orf53	0.773666	0.409602	0.652837	0.210821	0.754006	0.63311
C11orf54	1	1	1	1	1	1
C11orf58	1	1	1	1	1	1
C11orf63	0.880215	1	0.542091	1	0.770279	0.302789
C11orf65	0.442668	1	1	1	0.393776	0.54428
C11orf71	1	1	1	1	1	1
C11orf72	1	1	1	1	1	1
C11orf73	0.352225	0.473168	0.124432	0.696886	1	0.566408
C11orf74	1	0.499376	1	0.510425	0.718438	0.538283
C11orf80	0.446295	1	0.391033	1	1	1
C11orf82	1	1	0.32777	1	1	0.443496
C11orf83	0.416291	0.4705	0.232533	0.369363	1	0.655615
C11orf84	0.160849	1	0.160168	0.138808	0.503101	1
C11orf85	0.201047	0.166731	0.282432	0.251705	0.714595	0.438574
C11orf88	0.149682	0.138191	0.583311	0.104127	0.638207	0.6367
C11orf89	0.159032	0.56598	0.415279	1	0.176992	1
C11orf91	0.37436	0.225673	0.108252	0.113446	0.412199	0.561393
C11orf94	0.63435	1	0.0663675	0.15859	1	1
C11orf96	0.617285	0.521822	1	1	0.229716	0.129845
C12orf10	0.128659	1	0.285584	0.794178	0.630542	0.488959
C12orf23	1	0.0407424	1	0.590998	0.567273	0.198578
C12orf29	1	0.170944	1	1	1	0.156135
C12orf36	1	0.748679	0.741856	0.464092	0.345147	0.408839
C12orf39	1	0.378722	1	0.191638	1	1
C12orf40	1	1	1	1	1	1
C12orf42	0.111179	1	0.0343731	0.130301	0.581226	0.700484
C12orf43	0.0601959	0.0931382	0.0518275	0.0287886	0.356089	1
C12orf44	1	1	0.431034	0.201121	0.52275	0.736176
C12orf45	0.75558	0.758465	1	0.416321	0.112669	0.0562517
C12orf49	0.471162	1	0.742286	0.374718	0.605289	1
C12orf50	1	1	1	1	1	1
C12orf54	0.414657	0.205476	0.389342	0.389205	1	0.282656
C12orf55	1	0.673284	1	1	1	0.608724
C12orf56	1	1	1	1	1	1
C12orf57	1	1	1	1	1	1
C12orf5	1	1	0.500137	1	0.660678	1
C12orf60	1	1	1	1	1	1
C12orf61	0.381529	1	0.680001	0.322202	0.70082	0.852085
C12orf65	0.417032	0.118706	0.819481	0.19818	0.142906	0.510162
C12orf66	0.182669	1	1	1	0.214315	0.55113
C12orf68	1	0.374254	1	0.125843	0.666547	0.521796
C12orf71	0.0747903	0.213398	0.404359	1	0.30109	0.118915
C12orf73	1	0.659922	1	0.277899	0.689184	0.497126
C12orf74	1	1	1	1	1	1
C12orf75	0.466258	0.555935	0.876388	0.195334	0.518274	0.672357
C12orf76	1	1	0.384982	0.27581	1	0.229227
C12orf77	0.142958	1	0.729512	0.170246	0.0723779	0.439106
C12orf79	0.482589	0.513483	1	0.530765	0.17856	0.0580003
C13orf35	1	1	1	1	1	1
C13orf45	0.222467	0.142402	0.26153	0.672248	0.512466	0.20319
C14orf105	0.223844	1	0.166918	0.287573	1	1
C14orf119	1	1	1	0.525043	1	0.512289
C14orf132	0.281647	0.223744	0.274113	0.061286	0.558619	1
C14orf142	1	1	1	1	1	1
C14orf144	1	1	1	1	1	1
C14orf159	1	0.608038	1	0.671778	1	1
C14orf164	0.2806	0.44044	0.024112	0.107947	0.407617	0.518388
C14orf166B	1	0.442719	0.80825	0.404911	0.314637	0.427159
C14orf166	0.483738	0.5394	1	1	0.17352	0.120888
C14orf177	1	1	1	1	1	1
C14orf178	1	1	0.646145	1	1	0.466471
C14orf182	0.126473	0.1532	0.415172	0.632181	0.111374	0.0608446
C14orf183	1	0.775166	0.778969	1	1	1
C14orf1	0.83272	1	0.503699	1	1	1
C14orf23	1	0.285541	0.452726	0.113908	1	1
C14orf28	0.299688	0.382796	0.723165	0.565316	0.450307	0.4846
C14orf37	0.259731	0.226958	1	1	0.0643807	0.035742
C14orf39	0.669098	0.738559	0.274313	0.549976	0.543627	1
C14orf64	0.201176	0.322436	0.132438	0.257843	1	1
C14orf79	0.602652	1	0.369597	0.144154	1	1
C14orf80	0.538849	0.656228	1	1	0.42532	0.282336
C15orf27	1	1	0.31294	0.168173	0.175234	0.0632588
C15orf32	1	1	1	1	1	1
C15orf37	0.468841	0.636434	1	1	0.712865	0.409278
C15orf38	0.203918	0.175873	0.446662	1	0.515408	0.192771
C15orf39	1	0.732358	0.85156	0.192591	0.630505	0.484452
C15orf40	1	1	1	1	0.379943	0.375647
C15orf41	0.60653	0.158175	0.639911	0.322571	0.522101	0.622086
C15orf43	0.474673	0.437692	1	1	0.307709	0.271371
C15orf48	0.497478	0.132746	0.602243	0.111466	0.828046	0.660199
C15orf52	0.671712	0.67582	1	0.496309	0.29465	0.83779
C15orf53	1	1	1	1	1	1
C15orf54	0.815614	0.360368	1	1	0.705016	0.172016
C15orf56	0.14676	0.106072	0.494794	0.0328839	0.475406	0.817578
C15orf57	1	1	1	0.158919	0.291611	1
C15orf59	0.54227	0.189375	0.205125	0.270007	0.690667	0.583124
C15orf60	1	0.597088	1	1	1	1
C15orf61	0.557896	0.364363	0.612313	0.442336	0.752508	1
C15orf62	1	0.853959	1	0.867992	0.627163	0.810883
C15orf65	0.427268	0.260366	0.517002	0.715966	0.765483	1
C16orf11	0.330285	0.755305	0.577708	0.833061	0.472832	0.662724
C16orf13	0.469115	1	1	1	0.416148	1
C16orf45	0.582853	1	0.600689	0.679792	0.78655	1
C16orf47	1	0.491412	0.833669	0.515799	1	0.803548
C16orf52	0.423672	1	1	1	1	0.538635
C16orf54	0.443244	1	0.00787529	0.0643672	1	0.491336
C16orf58	1	1	1	1	0.724592	0.507637
C16orf59	0.48814	0.572157	0.864225	1	0.573518	0.500802
C16orf62	0.418232	1	0.183068	0.667175	1	1
C16orf71	0.816405	1	1	0.835645	0.547981	1
C16orf72	0.274071	0.59998	0.102622	1	0.74104	0.702313
C16orf74	1	0.799735	0.686336	0.320226	1	0.888227
C16orf78	1	1	1	1	1	1
C16orf86	0.477914	0.65583	1	0.567046	0.508481	0.834735
C16orf87	0.613585	0.748938	0.184284	0.239127	1	1
C16orf89	0.73822	0.746864	0.760813	0.145667	1	1
C16orf90	1	1	1	1	1	1
C16orf91	0.776696	1	1	1	1	1
C16orf92	1	1	0.442048	1	0.28813	0.707273
C16orf93	1	0.669578	0.618294	0.652565	0.155625	0.621751
C16orf95	0.314718	0.328602	0.369075	0.197444	0.462046	0.103468
C16orf96	1	0.512361	1	0.593339	1	0.449982
C16orf97	1	1	1	1	1	1
C16orf98	1	1	1	1	1	1
C17orf100	0.661358	0.656663	0.291998	0.70156	1	0.816343
C17orf103	1	1	1	1	1	0.730061
C17orf104	0.609582	0.523999	0.517108	0.115053	1	0.578498
C17orf105	1	1	0.12031	0.66687	0.368322	1
C17orf107	0.535522	1	0.595246	1	0.556536	1
C17orf112	1	1	1	1	1	1
C17orf47	1	0.701156	0.488211	1	0.477059	0.348426
C17orf49	0.661012	1	1	0.532831	0.256849	0.336442
C17orf50	1	1	1	1	1	1
C17orf51	1	0.219843	0.651878	0.285996	0.667444	1
C17orf53	0.525121	0.820329	0.472365	1	1	0.807819
C17orf58	0.421113	0.685599	0.62836	0.633014	0.784831	0.533174
C17orf59	1	1	1	1	1	1
C17orf62	1	1	1	1	0.643649	1
C17orf64	1	1	1	1	1	1
C17orf66	1	0.373657	0.853333	1	0.151323	0.0354308
C17orf67	0.593308	0.225298	0.467664	0.0841395	1	1
C17orf70	0.760028	0.469705	1	0.556385	0.793949	0.523111
C17orf72	0.491903	1	0.407629	0.478766	0.0608749	0.200863
C17orf74	0.0153047	0.0879383	0.0897372	0.246489	0.108432	0.166341
C17orf75	1	1	1	0.155796	0.21418	0.113017
C17orf77	0.58216	0.444382	0.174385	0.0561132	1	0.72307
C17orf78	1	0.352692	1	0.447127	0.546493	0.304159
C17orf80	0.231402	0.53345	0.348649	0.456083	0.416855	1
C17orf85	0.812725	0.784544	0.739234	0.843616	0.685747	1
C17orf89	0.0443289	0.0382225	1	0.642886	0.0118767	0.00408117
C17orf96	0.0373322	0.123557	1	1	0.010058	0.0534214
C17orf97	0.248094	0.181968	1	1	0.0258728	0.148408
C17orf98	1	1	1	1	1	1
C17orf99	1	0.661496	0.294273	0.539464	0.664144	0.491336
C18orf21	0.212955	1	1	1	0.190953	1
C18orf25	0.191128	0.339308	0.407498	1	0.128178	0.119739
C18orf42	0.562369	1	0.373276	0.803652	0.522594	0.480249
C18orf54	0.561152	0.600573	0.530429	0.820624	0.0158093	0.118692
C18orf56	0.674163	0.7846	0.286168	0.474419	0.904493	0.322232
C18orf63	0.16696	0.785962	0.594357	1	0.227895	0.682568
C18orf8	1	1	0.6206	1	0.528487	0.255789
C19orf10	0.527308	1	1	0.351026	0.230306	0.303105
C19orf12	1	1	1	1	0.438546	1
C19orf18	0.500207	0.452459	0.285345	1	1	1
C19orf24	1	1	0.449395	1	0.144974	0.358625
C19orf25	1	1	1	1	0.149933	0.3909
C19orf26	1	0.419806	0.905024	0.870232	0.858066	0.326056
C19orf33	1	0.39551	1	0.451089	1	0.507588
C19orf35	0.772742	0.491109	0.25796	0.50788	0.318427	0.486235
C19orf38	1	1	0.114751	0.0416883	0.261254	0.374039
C19orf40	1	1	1	0.344449	1	0.625335
C19orf44	0.0405844	0.03056	0.123162	0.0703729	0.216152	0.335748
C19orf47	0.280759	0.652544	1	0.338492	0.297412	1
C19orf48	0.714248	0.197956	0.0690714	0.0585256	0.589192	1
C19orf53	0.432727	1	1	1	1	1
C19orf54	0.440444	1	1	1	1	0.481496
C19orf55	1	1	1	1	1	1
C19orf57	1	0.312377	0.381293	1	0.364226	0.0954366
C19orf59	0.840545	1	1	0.425889	0.254963	0.337444
C19orf66	0.736463	1	0.808688	1	0.603051	1
C19orf67	0.596797	0.601268	0.71478	0.471429	0.546826	0.457654
C19orf68	0.828851	0.429383	0.386477	0.783346	1	0.718324
C19orf69	0.495355	1	1	1	0.327233	0.669154
C19orf70	1	0.395828	1	1	1	0.228292
C19orf71	1	0.51226	1	0.0850698	1	0.293825
C19orf77	1	0.260449	1	0.66556	0.57926	0.00386017
C19orf80	0.511048	0.363633	0.158286	0.206181	1	0.531521
C19orf81	0.793317	0.855112	0.0789394	0.137765	0.760565	1
C19orf82	1	0.719533	1	0.475321	1	1
C19orf83	1	0.292872	1	0.115576	1	1
C19orf84	0.264181	0.513257	1	1	0.243026	0.446447
C1GALT1	1	1	0.0539586	0.164233	1	1
C1orf100	0.739735	0.301741	1	0.431803	1	1
C1orf101	1	1	1	0.733052	1	0.620189
C1orf105	0.694307	0.201689	0.642624	1	0.381953	0.0407957
C1orf106	1	1	0.589214	0.744722	1	1
C1orf109	1	1	1	1	1	1
C1orf110	0.122623	0.286335	0.277693	0.556972	0.322865	0.504048
C1orf111	0.562515	0.787178	0.591166	0.682249	0.798094	1
C1orf112	0.460923	0.534315	0.637193	1	1	0.48876
C1orf115	0.460904	1	1	0.40589	0.487039	0.575487
C1orf116	0.457457	0.466714	0.579149	0.63912	0.345858	0.319145
C1orf122	1	0.380238	0.283631	0.138345	0.742897	1
C1orf123	1	0.505951	0.482105	1	1	1
C1orf127	1	0.763629	0.214982	0.587484	0.363782	0.103902
C1orf131	0.592227	0.820701	1	0.806729	1	0.779512
C1orf134	1	1	0.0881993	1	1	1
C1orf141	0.799956	1	1	1	0.638257	0.422051
C1orf145	1	1	1	1	1	1
C1orf146	0.319842	0.535802	0.126437	0.192786	1	0.418194
C1orf147	0.696704	0.280183	0.668358	0.823185	0.819665	0.384804
C1orf158	1	1	1	1	0.492928	1
C1orf159	0.408447	0.0612984	1	0.307545	0.195311	0.115337
C1orf162	1	1	0.69684	0.874434	1	1
C1orf167	1	0.605726	0.616339	0.410362	1	1
C1orf168	1	0.639433	1	0.506635	0.732239	0.551675
C1orf170	1	1	1	0.62309	1	1
C1orf172	1	1	1	1	1	1
C1orf173	0.115837	0.334003	0.0384577	0.498884	0.358174	0.481635
C1orf174	0.263748	1	1	1	0.261394	0.527187
C1orf177	1	1	0.523106	0.672189	1	0.709304
C1orf180	1	1	1	1	1	1
C1orf185	1	1	1	1	1	1
C1orf186	0.114683	0.0376684	0.287605	1	0.0319951	0.00517341
C1orf189	1	1	1	1	1	1
C1orf194	1	1	1	0.311956	0.330805	1
C1orf195	0.603111	0.598398	0.582665	0.306048	0.678477	0.629192
C1orf198	0.426195	0.403287	0.59682	0.651997	0.83577	0.833092
C1orf200	0.159281	0.180489	0.494124	0.657604	0.00335208	0.00949477
C1orf204	0.115937	1	1	1	0.125612	1
C1orf210	1	0.423974	1	1	0.190335	0.140567
C1orf213	0.787795	1	1	1	0.659619	1
C1orf21	0.710074	1	1	0.341059	0.344813	0.334676
C1orf220	1	1	0.41734	1	0.826195	1
C1orf222	0.0456025	0.105298	0.615365	0.556336	0.0394773	0.101017
C1orf227	1	1	1	1	1	1
C1orf228	0.510988	1	1	1	0.623903	1
C1orf229	0.269479	1	1	0.532213	1	1
C1orf234	1	1	1	0.822311	0.252459	0.375638
C1orf27	0.64131	1	0.421176	1	1	0.643569
C1orf35	1	0.640622	0.369312	1	1	1
C1orf43	0.409871	0.132102	0.430774	0.0835666	0.556006	0.759673
C1orf50	1	1	1	1	1	1
C1orf51	0.588521	0.0280572	0.0794799	0.00227611	1	0.349108
C1orf52	1	0.66341	0.758309	1	1	0.573302
C1orf53	0.421279	0.173094	0.0734397	0.0586154	1	1
C1orf54	0.228516	0.00227774	0.425274	0.0043788	0.431799	0.0667717
C1orf56	0.251136	0.00187021	0.6527	0.000688165	0.688921	0.135083
C1orf61	1	1	0.322362	1	0.364004	0.112056
C1orf64	0.681823	1	0.0429318	0.217569	1	1
C1orf65	1	1	1	1	1	1
C1orf68	0.183087	0.0624894	0.224889	0.217863	0.118684	0.250716
C1orf74	1	1	0.208212	1	0.211042	0.432713
C1orf85	0.235157	0.0428185	1	0.0626716	0.2117	0.388294
C1orf86	0.419196	0.32341	0.341915	1	1	1
C1orf87	0.465272	0.506599	0.426728	0.651633	1	0.410842
C1orf94	0.166093	0.0347657	0.16686	0.075061	0.344636	0.129934
C1orf95	0.848185	0.851658	0.602503	1	0.549493	0.794194
C1QBP	0.494595	1	1	1	0.261054	0.548998
C1QC	0.600483	1	0.0283074	0.0341267	0.275641	0.270146
C1QL1	0.297101	0.34042	0.228952	0.613808	0.709152	0.198492
C1QL2	0.419367	0.494671	0.710107	0.719166	0.517359	0.762381
C1QL4	0.0868345	0.0510358	0.552807	0.481428	0.0233519	0.0299097
C1QTNF1-AS1	0.375613	0.497476	0.57375	0.236166	0.498941	0.649983
C1QTNF1	0.552509	1	1	1	0.232034	0.68912
C1QTNF2	1	0.551546	0.746036	0.339542	0.709203	0.159621
C1QTNF3	1	1	1	1	1	1
C1QTNF4	1	1	0.517135	1	0.27757	0.582565
C1QTNF5	0.154049	0.578619	1	1	0.284295	0.424421
C1QTNF6	1	1	1	1	1	1
C1QTNF7	0.57969	0.606343	0.0848604	0.0210214	1	0.289651
C1QTNF8	0.338177	0.556681	0.83436	1	0.464603	0.674556
C1QTNF9B	0.460575	0.831522	0.141944	0.39716	0.642458	0.790672
C1QTNF9	0.429209	0.771181	0.730184	1	0.124144	0.179433
C1RL	1	0.698763	1	0.414361	0.639851	0.455133
C1S	0.537423	0.579524	0.497001	0.786394	1	1
C20orf112	0.463513	0.0965922	0.422503	0.0724381	1	1
C20orf141	0.0457917	0.0102746	0.390508	0.120517	0.20896	0.102892
C20orf144	1	1	1	1	1	1
C20orf166	0.3213	0.316231	0.217255	0.108455	0.439408	0.0798201
C20orf173	1	1	1	1	1	1
C20orf187	1	1	1	1	1	1
C20orf194	0.245854	0.210116	0.58292	1	0.474721	0.168858
C20orf195	1	0.47607	0.626638	0.147272	0.66151	1
C20orf196	1	1	1	1	1	0.369816
C20orf197	0.27368	0.0218087	0.309039	0.0785997	0.156386	0.00615784
C20orf202	1	1	1	1	1	1
C20orf24	0.262176	0.258041	0.226762	0.0452031	0.0101084	0.129626
C20orf26	0.044514	0.447216	0.0509783	0.195065	0.494869	1
C20orf62	0.637095	0.82805	0.129231	1	0.705954	0.801565
C20orf78	1	1	1	1	1	1
C20orf85	0.230638	0.724308	0.469925	1	0.361902	0.569878
C20orf96	0.265454	0.335977	0.509512	0.468667	0.512248	0.605259
C21orf119	1	0.100868	0.731368	0.396214	0.808662	0.37093
C21orf128	0.658322	0.476918	0.510012	0.0311258	1	0.710626
C21orf140	0.838807	0.495411	1	0.790123	0.203287	0.192783
C21orf2	1	1	1	1	1	1
C21orf37	1	0.212219	0.224377	0.0638546	0.790489	0.608642
C21orf49	0.548521	1	0.608457	1	0.190903	0.428998
C21orf54	1	1	1	1	1	1
C21orf58	1	1	1	0.706275	1	1
C21orf59	0.777524	1	0.607549	0.37894	1	0.307274
C21orf62	0.0507304	0.311108	0.422936	0.718139	0.195078	0.232205
C21orf67	0.340686	0.0973142	1	0.0649969	0.320712	0.340194
C21orf88	1	0.478574	1	0.626282	1	0.612148
C21orf90	0.599369	1	0.756375	1	0.605446	1
C21orf91	1	1	0.425224	0.633663	1	0.736824
C22orf15	0.221042	0.233104	1	0.714977	0.1272	0.40317
C22orf23	1	0.546619	0.90465	0.673325	1	0.601374
C22orf24	0.493907	0.65931	0.340529	0.590606	0.476044	0.714813
C22orf26	0.30043	1	1	1	0.263764	1
C22orf29	0.0712726	0.391317	0.379587	1	0.100208	1
C22orf31	0.494244	0.645676	0.810633	0.639757	0.132345	0.598174
C22orf34	NA	NA	NA	NA	NA	NA
C22orf39	0.548749	0.774748	0.306462	0.290217	0.59557	1
C22orf42	0.269252	0.645222	0.293148	0.603383	0.20841	0.662981
C22orf43	0.643516	0.413709	1	1	1	0.614927
C22orf46	0.620108	0.486879	0.368522	0.299063	0.102283	0.0206912
C2CD2	1	0.761691	0.0855705	0.0767615	0.558429	0.318353
C2CD2L	0.00158885	0.00351134	0.0335987	0.144091	0.0449128	0.0278041
C2CD3	1	0.509399	0.37821	0.393348	1	1
C2CD4A	1	1	1	1	1	1
C2CD4B	1	1	1	1	1	0.830675
C2CD4C	0.35242	0.441335	0.152715	0.294174	1	0.370073
C2CD4D	1	0.208247	0.860559	0.16005	1	0.448501
C2CD5	0.0144142	0.0512185	0.138435	0.159765	0.461639	0.57796
C2orf15	1	0.475727	1	1	1	0.362332
C2orf16	0.198218	0.676735	0.545109	1	0.290582	0.560838
C2orf27A	0.545029	1	0.556721	1	0.410923	0.381926
C2orf27B	1	1	0.258266	0.32087	1	0.534063
C2orf40	0.223929	0.104638	0.281645	0.33332	0.335993	1
C2orf42	1	0.246067	1	1	1	0.231582
C2orf43	1	1	1	1	1	1
C2orf47	1	0.764649	0.687443	1	1	1
C2orf48	1	0.523493	0.766297	0.330205	0.874272	1
C2orf49	1	1	0.129872	0.247343	0.522702	1
C2orf50	0.246828	0.6752	0.265412	0.215495	0.762073	1
C2orf53	1	1	1	1	1	1
C2orf54	0.0280851	0.0501077	0.341851	0.524415	0.0489363	0.0513436
C2orf57	0.346237	0.364663	0.40992	0.763295	0.803807	0.37688
C2orf61	0.116475	0.00962728	0.281264	0.0726352	0.511446	0.115775
C2orf62	1	0.657322	0.593094	0.515447	1	0.346424
C2orf66	0.236238	0.285665	0.0813689	0.330787	1	1
C2orf69	0.60368	1	0.413246	0.0695902	1	1
C2orf70	1	1	0.0789992	0.392812	1	0.458091
C2orf71	1	1	1	1	0.726862	1
C2orf72	1	1	0.691414	0.799053	1	1
C2orf73	1	1	0.617314	0.543065	1	0.531235
C2orf76	0.0375456	0.0107476	0.0833347	0.0712536	0.211826	0.0900948
C2orf78	0.659847	0.528315	1	0.665187	0.400226	0.145675
C2orf80	0.0416492	0.00559052	0.0789248	0.0293052	1	0.273086
C2orf81	0.554742	0.141379	1	0.25794	0.237556	0.00655889
C2orf82	1	0.717917	1	1	0.573096	0.414667
C2orf83	1	1	1	1	1	1
C2orf88	1	1	1	0.573268	1	1
C2orf91	1	1	0.575912	1	0.466394	0.357316
C3	0.785731	0.486459	0.303719	0.0212808	0.558489	0.479897
C3orf14	1	1	1	1	0.195155	1
C3orf17	1	0.243319	1	0.613799	0.403414	0.631325
C3orf18	0.315934	0.322313	0.129459	0.261953	1	1
C3orf20	0.359834	1	0.328231	0.16093	1	1
C3orf22	1	1	1	1	1	1
C3orf27	1	1	1	1	1	1
C3orf30	1	1	1	1	1	1
C3orf33	1	0.625566	1	0.673895	1	0.30156
C3orf35	0.462999	0.31206	0.684819	0.48488	1	0.690456
C3orf36	0.274777	0.208252	0.472863	0.189602	0.887155	0.816029
C3orf38	0.420132	1	1	1	0.249688	1
C3orf49	0.907309	0.119444	0.621649	0.510924	1	0.665129
C3orf52	1	0.656196	0.0888117	0.40979	0.62184	0.789367
C3orf55	0.369341	0.538935	0.236289	0.495917	0.726603	0.56211
C3orf56	0.095375	0.0672076	0.0451383	0.012157	0.369756	1
C3orf58	1	0.107079	0.530613	0.310052	1	0.15444
C3orf62	0.256764	0.0617004	0.225338	0.16145	0.686615	0.540686
C3orf65	1	1	1	1	1	1
C3orf67	0.878219	0.746214	1	1	0.82649	0.826461
C3orf70	0.43329	0.253254	0.159813	0.00744222	1	0.354515
C3orf72	0.83898	0.471279	1	0.738906	0.407593	0.126154
C3orf80	1	1	1	1	1	1
C3orf83	0.850435	0.827129	1	0.431124	1	0.622245
C3orf84	1	1	1	1	1	1
C4BPA	0.430694	0.0613931	1	1	0.386332	0.0610806
C4BPB	0.773259	1	1	1	0.861462	0.664252
C4orf17	1	1	1	1	1	1
C4orf19	0.206875	0.373656	0.352334	0.621028	0.611713	0.41886
C4orf22	0.279298	0.371021	0.314835	0.638657	0.385407	0.488566
C4orf26	0.062284	1	0.358147	1	0.0229609	0.4567
C4orf27	1	0.467373	1	0.302572	1	1
C4orf29	0.182196	0.0856102	0.639545	0.552871	0.0406721	0.213871
C4orf33	1	1	0.320934	0.547232	1	1
C4orf36	0.632682	0.470985	0.666367	1	0.068479	0.0869948
C4orf3	1	0.802184	1	1	1	0.437554
C4orf40	1	1	1	1	1	1
C4orf45	1	1	0.783336	1	1	0.441008
C4orf46	1	1	0.656357	0.406288	0.383162	0.124874
C4orf47	0.0534814	0.702192	0.699874	1	0.141716	0.557964
C4orf48	0.337214	0.475103	0.303374	0.212077	1	1
C4orf50	0.700125	1	1	1	0.574508	0.527293
C4orf51	1	1	1	1	1	1
C4orf6	1	0.215915	0.58681	0.385241	1	0.633513
C5AR1	0.340293	0.207983	0.0635942	0.00415479	0.767967	1
C5AR2	1	1	1	1	1	0.465392
C5	0.641573	0.737311	0.140863	0.532548	1	0.626914
C5orf15	0.250408	0.0280527	0.171973	0.116863	0.482875	0.0900417
C5orf17	0.18225	1	0.500668	1	0.288821	1
C5orf22	0.0621715	0.165719	0.237228	0.553301	0.11602	0.155939
C5orf24	0.455137	1	0.448944	1	0.474961	1
C5orf28	0.466447	0.432665	1	1	0.385382	0.283787
C5orf34	1	1	1	1	1	1
C5orf42	1	1	1	0.491857	0.578816	1
C5orf45	0.416194	1	0.485349	0.596708	1	0.668567
C5orf46	0.314291	0.289965	0.219032	0.634	0.837547	0.536348
C5orf47	0.074925	0.559943	0.0521004	0.521538	1	1
C5orf48	0.728714	1	0.68782	0.654136	0.717785	0.815673
C5orf49	0.485035	0.769814	1	0.668704	0.422255	0.789188
C5orf52	1	0.46221	0.40392	0.385271	1	0.570722
C5orf54	1	1	1	0.688668	1	1
C5orf55	1	1	1	1	1	1
C5orf56	1	1	1	1	0.714767	0.505713
C5orf58	0.855842	1	1	0.851456	0.879622	1
C5orf60	1	1	0.380154	0.442368	1	0.371341
C5orf63	0.631029	0.61437	1	1	0.454513	0.0542595
C5orf64	1	1	1	1	1	0.300854
C5orf66	1	1	1	0.299376	1	1
C6	1	0.503572	1	1	1	0.492238
C6orf100	0.705196	1	0.676657	1	1	1
C6orf106	1	1	1	1	1	1
C6orf10	1	1	1	1	1	1
C6orf118	0.699583	0.199574	1	0.556154	0.358503	0.335104
C6orf120	0.11612	0.362765	1	1	0.327761	0.598886
C6orf123	1	0.659571	0.813124	0.723702	1	1
C6orf132	0.544066	0.115975	0.546694	0.488223	0.771354	0.810603
C6orf141	0.846456	0.37197	1	0.433112	0.501888	0.741555
C6orf15	0.638214	1	0.803886	0.355719	0.426009	1
C6orf163	0.392922	0.166012	1	0.537907	0.225593	0.0970579
C6orf164	1	1	1	1	1	0.404853
C6orf195	1	1	1	1	1	0.0758507
C6orf1	0.240262	0.461551	0.113347	0.458165	0.0593607	0.116739
C6orf201	0.00429269	0.0105375	0.285318	0.497871	0.13923	0.0573868
C6orf203	1	1	1	0.25077	1	1
C6orf211	1	1	1	1	1	1
C6orf222	0.510384	0.665206	1	0.810888	0.580572	0.476299
C6orf223	1	1	0.416742	0.41968	0.339204	1
C6orf226	0.354718	0.619609	1	0.715672	0.0321582	0.0989648
C6orf229	1	0.511715	1	0.397463	0.766509	0.726938
C6orf52	1	0.575919	0.902761	0.0961041	1	1
C6orf57	1	1	1	1	1	1
C6orf58	1	1	1	1	0.379579	1
C6orf62	1	1	1	0.118498	0.312173	0.385778
C6orf89	1	1	0.389711	0.442203	0.460039	0.657604
C6orf99	0.553068	0.847647	1	0.848061	0.668195	0.80315
C7orf13	1	1	0.141091	0.528052	0.22999	0.144334
C7orf25	0.333295	0.63726	0.118106	0.0712258	1	1
C7orf31	0.573301	0.82364	1	0.832071	0.590365	0.870039
C7orf33	1	1	1	1	1	1
C7orf34	0.874889	0.755326	1	0.775363	0.587346	0.67791
C7orf43	0.498938	1	1	1	0.447711	1
C7orf49	1	0.166301	0.62379	0.211812	0.618968	1
C7orf50	0.23075	0.30735	0.73586	0.232819	0.481263	0.769545
C7orf55	1	1	1	1	0.276811	0.302099
C7orf55-LUC7L2	1	1	1	0.740154	0.424913	0.456476
C7orf57	0.542268	0.146065	0.390253	0.348246	0.186893	0.40606
C7orf60	1	0.626814	0.323272	0.320922	0.249688	0.100354
C7orf61	1	1	0.293827	1	1	1
C7orf62	0.210253	0.406815	0.214752	1	0.224747	0.420154
C7orf63	1	1	0.23189	0.841931	0.144737	1
C7orf65	1	1	1	1	1	1
C7orf66	1	1	1	1	1	1
C7orf69	0.139442	0.0593406	0.636677	0.248955	0.059652	0.110998
C7orf71	0.116917	1	0.133626	0.448134	0.275957	0.0798447
C7orf72	1	1	0.766109	0.739339	1	1
C7orf73	1	0.370689	0.336073	0.092425	1	1
C7orf76	1	1	1	1	1	1
C8A	1	1	1	1	1	1
C8B	0.634982	1	1	0.706439	1	0.808417
C8G	NA	NA	NA	NA	NA	NA
C8orf12	0.467912	1	1	0.752973	0.381324	1
C8orf22	1	1	0.778074	0.842021	1	1
C8orf31	0.0742439	1	0.391308	1	0.408696	1
C8orf33	0.777578	0.0234799	0.284148	0.128496	1	0.801022
C8orf34	0.42782	0.134305	1	1	0.0214723	0.0336751
C8orf37	1	1	0.719343	1	1	1
C8orf46	1	0.632322	1	1	1	1
C8orf47	1	1	0.387035	1	0.367913	0.24825
C8orf49	1	0.590624	0.435665	0.466619	1	1
C8orf56	1	1	0.822857	0.725603	1	1
C8orf58	0.637588	1	0.0850532	0.143056	0.402374	1
C8orf59	1	0.392555	0.13073	0.274131	1	1
C8orf74	0.102471	0.584248	0.774468	0.477494	0.0142402	0.0881855
C8orf76	0.203955	0.36396	1	1	0.26085	0.260623
C8orf82	0.525103	0.254103	0.00664009	0.1614	1	1
C8orf86	0.427461	0.0858479	0.431075	0.0942257	1	0.705
C8orf87	0.223499	0.465788	0.645567	1	0.230012	0.14246
C8orf88	0.304913	1	1	1	0.451886	0.621763
C9	0.146029	0.491864	0.0543938	0.351316	0.554091	1
C9orf114	1	1	1	1	1	0.517847
C9orf116	NA	NA	NA	NA	NA	NA
C9orf117	0.0523829	0.00531624	0.0597354	0.238881	0.251224	0.0265129
C9orf129	0.616035	0.704207	1	0.451435	0.408622	0.364725
C9orf135	0.154643	0.206422	0.138462	0.0544375	1	1
C9orf141	1	1	0.121702	1	1	1
C9orf147	0.232686	0.747626	0.544673	0.446324	0.220671	1
C9orf152	NA	NA	NA	NA	NA	NA
C9orf153	NA	NA	NA	NA	NA	NA
C9orf169	0.0261249	0.0851282	0.232787	0.837126	0.00122029	0.0207074
C9orf171	NA	NA	NA	NA	NA	NA
C9orf172	0.622948	0.298537	1	1	0.179091	0.00901099
C9orf24	0.169259	0.451683	0.319873	0.627975	0.691994	0.770939
C9orf37	NA	NA	NA	NA	NA	NA
C9orf38	1	1	1	1	1	1
C9orf3	0.14207	0.0622803	0.307874	0.26495	0.299142	0.267273
C9orf40	0.6145	1	0.740839	1	0.791607	0.61658
C9orf41	1	1	0.431077	1	1	1
C9orf43	1	1	1	1	1	0.299059
C9orf47	0.0132838	0.0126626	1	0.142306	0.0214777	0.204109
C9orf50	NA	NA	NA	NA	NA	NA
C9orf53	0.683564	0.437717	0.593425	0.813321	0.592887	0.615906
C9orf57	1	1	1	1	1	1
C9orf64	0.767006	0.671011	0.715881	1	0.691255	0.655133
C9orf66	NA	NA	NA	NA	NA	NA
C9orf69	1	0.122662	1	1	0.49884	0.0258434
C9orf85	NA	NA	NA	NA	NA	NA
C9orf89	NA	NA	NA	NA	NA	NA
C9orf91	NA	NA	NA	NA	NA	NA
C9orf92	0.73004	0.688947	0.249033	0.466402	0.768041	0.128753
C9orf96	1	0.793286	0.787085	1	0.648906	0.231679
C9orf9	NA	NA	NA	NA	NA	NA
CA10	1	0.339617	0.320038	0.169708	1	1
CA11	0.287244	0.0754457	0.572369	0.686223	0.5866	0.055333
CA12	1	0.171027	0.23537	0.0450337	0.159611	0.243801
CA13	1	1	0.326314	0.540955	0.531184	1
CA14	0.54902	0.00321123	0.253782	4.33553e-05	0.768898	1
CA1	1	1	0.174796	1	1	1
CA3	0.226227	0.355909	0.164344	0.17178	1	1
CA4	0.631513	0.501549	0.64541	0.714569	0.776934	0.538427
CA5A	0.141025	0.349628	0.00911637	0.0702071	1	1
CA6	1	1	0.433637	0.326359	0.348921	0.0191616
CA7	0.0172367	0.0798424	0.019248	0.125666	0.286067	1
CA8	0.643371	0.209696	0.225718	0.25669	0.656204	0.249938
CA9	1	0.65027	1	0.668184	0.730337	1
CAAP1	0.383047	0.602363	1	1	0.542597	0.711494
CAB39	1	0.850986	1	0.730465	0.706759	0.795456
CAB39L	1	1	1	1	1	0.676144
CABIN1	0.0901904	0.057436	0.666982	0.216115	0.258719	0.42611
CABLES1	0.167539	0.795238	1	1	0.0590261	0.622096
CABLES2	1	0.49186	1	1	1	1
CABP2	1	1	1	1	1	1
CABP4	1	0.206488	0.316416	0.271273	1	0.509528
CABP5	0.216737	0.012624	0.178183	0.40605	0.18632	0.0531986
CABP7	0.269301	0.279516	0.80674	0.283165	0.0971077	0.190185
CABS1	1	1	1	1	1	1
CABYR	1	1	1	1	1	1
CACFD1	NA	NA	NA	NA	NA	NA
CACHD1	1	1	0.346024	1	0.685533	0.604865
CACNA1A	1	1	1	1	1	0.499851
CACNA1C	1	1	1	0.879099	1	1
CACNA1D	0.816653	1	1	1	0.720964	0.873845
CACNA1E	0.770024	0.484193	0.30106	0.530733	1	0.60882
CACNA1G	0.829649	0.251221	0.526441	0.205028	0.628803	0.817874
CACNA1H	0.530497	0.0828449	0.349065	0.153502	0.433074	0.102628
CACNA1I	1	0.819831	1	1	1	1
CACNA1S	0.288324	0.504605	0.561161	0.328675	0.551505	0.751179
CACNA2D1	1	1	0.602427	0.582909	1	1
CACNA2D2	0.316003	1	0.0748899	0.145424	1	0.52208
CACNA2D3	1	0.809846	1	1	1	1
CACNA2D4	1	1	1	1	1	1
CACNB2	1	0.795859	0.782921	1	1	0.585104
CACNB3	1	1	1	1	1	1
CACNB4	0.62449	0.712232	0.793041	0.785347	1	1
CACNG1	1	1	1	1	1	1
CACNG2	1	0.655864	1	0.548564	1	1
CACNG4	1	0.609014	0.0329887	0.0629066	0.366022	0.312981
CACNG5	0.0203492	0.651568	0.0730625	1	0.245251	0.703616
CACNG6	0.727254	1	0.343397	1	1	1
CACNG7	0.493899	1	0.137649	0.524015	0.436725	0.712189
CACNG8	1	0.0703407	1	0.158045	1	0.507896
CACTIN	1	1	1	1	1	1
CACUL1	1	1	0.272671	0.0935992	1	1
CACYBP	1	1	1	1	0.245097	1
CAD	1	1	1	1	1	1
CADM1	0.676318	0.353693	0.768613	0.120952	0.15965	0.533713
CADM2	0.756811	1	1	1	0.584768	1
CADM3	0.417703	0.666748	0.289554	0.394003	0.689491	0.500339
CADM4	0.239928	0.283121	1	1	0.0680569	0.0272733
CADPS2	1	0.505404	1	1	0.213889	0.184597
CADPS	1	1	1	0.842763	1	1
CAGE1	1	1	1	1	1	1
CALB1	0.347381	0.0325915	0.169204	0.155167	1	0.0948763
CALB2	0.497101	0.54806	0.0735761	0.0578836	1	1
CALCA	1	1	1	1	1	1
CALCB	0.305232	1	0.553359	0.493194	0.2027	0.365983
CALCOCO2	0.64413	0.798439	1	1	0.379227	0.5529
CALCR	1	1	0.282888	1	1	1
CALCRL	0.624741	0.551195	0.308706	0.628684	1	0.786363
CALD1	1	0.14698	0.223943	0.0332521	1	1
[truncated: 13,457 more rows]
