# Supplementary material for: Genome-wide association study reveals sex-specific genetic architecture of facial attractiveness
Source: PLoS Genet. 2019 Apr 4;15(4):e1007973. doi: 10.1371/journal.pgen.1007973 (PMC6448826; doi:10.1371/journal.pgen.1007973)
Supplement: S9 Table — (XLSX) [file pgen.1007973.s026.xlsx]

## Sheet: S9 Table
Trait	Sample Size	Source
Skin Pigmentation	381433	http://atlas.ctglab.nl/traitDB/3273
Hair Blonde	385603	http://atlas.ctglab.nl/traitDB/3495
Hair Light Brown	385603	http://atlas.ctglab.nl/traitDB/3497
Hair Dark Brown	385603	http://atlas.ctglab.nl/traitDB/3498
Hair Red	385603	http://atlas.ctglab.nl/traitDB/3496
Hair Black	385603	http://atlas.ctglab.nl/traitDB/3499
