# Supplementary material for: Genome-wide association study reveals sex-specific genetic architecture of facial attractiveness
Source: PLoS Genet. 2019 Apr 4;15(4):e1007973. doi: 10.1371/journal.pgen.1007973 (PMC6448826; doi:10.1371/journal.pgen.1007973)
Supplement: S10 Table — (XLSX) [file pgen.1007973.s027.xlsx]

## Sheet: S10 Table
	FC-AS			MC-AS			FC-FS			MC-FS			FC-MS			MC-MS
Traits	Enrichment	SE	P	Enrichment	SE	P	Enrichment	SE	P	Enrichment	SE	P	Enrichment	SE	P	Enrichment	SE	P
Skin_pigmentation	1.04327	0.0169036	0.00522303	1.05711	0.01692	0.000379481	1.03423	0.0168654	0.0209078	1.03819	0.0170018	0.0122142	1.03423	0.0168654	0.0209078	1.05821	0.0169901	0.00031589
Hair_Blonde	1.0691	0.0177574	5.32246e-05	1.0535	0.0178629	0.00138912	1.02165	0.0176895	0.108448	1.02361	0.01778	0.0903916	1.06987	0.017754	4.44761e-05	1.05301	0.0178334	0.00149429
Hair_Light_Brown	1.05788	0.0172968	0.000421301	1.01832	0.0172269	0.141236	1.04435	0.0173475	0.00527356	1.01675	0.0172673	0.163014	1.03268	0.0173132	0.0290942	1.03474	0.0171989	0.0214036
Hair_Dark_Brown	1.05266	0.015221	0.000278228	1.03747	0.0152769	0.00704679	1.04831	0.0153251	0.000821626	1.02267	0.0153157	0.0683126	1.02846	0.015377	0.0316501	1.03123	0.015313	0.0204514
Hair_Red	1.07228	0.0211227	0.000324689	1.06294	0.0212769	0.00157208	1.01048	0.0214836	0.307244	1.00851	0.0214552	0.339906	1.07062	0.0210879	0.000421285	1.05479	0.0214054	0.00523546
Hair_Black	1.0294	0.0140221	0.0178076	1.02242	0.0139626	0.0533685	1.03822	0.0141074	0.00337133	1.0251	0.01405	0.0364714	1.05824	0.0140051	1.70446e-05	1.02149	0.0140127	0.0616154
