# Supplementary material for: Genome-wide association study reveals sex-specific genetic architecture of facial attractiveness
Source: PLoS Genet. 2019 Apr 4;15(4):e1007973. doi: 10.1371/journal.pgen.1007973 (PMC6448826; doi:10.1371/journal.pgen.1007973)
Supplement: S12 Table — (XLSX) [file pgen.1007973.s029.xlsx]

## Sheet: S12 Table
	FC-AS				FC-FS				FC-MS				MC-AS				MC-FS				MC-MS
trait	rho	se	p	fdr	rho	se	p	fdr	rho	se	p	fdr	rho	se	p	fdr	rho	se	p	fdr	rho	se	p	fdr
ADHD	0.0162394	0.0166969	0.330753	0.870403	0.0020514	0.0206574	0.920896	0.969362	0.033641	0.0241511	0.163639	0.729083	0.00526094	0.0164736	0.749456	0.954691	0.00480679	0.0219979	0.827031	0.959374	0.00366215	0.0239003	0.87822	0.969362
AFB	-0.00443699	0.00803506	0.580809	0.920106	0.00776332	0.0116287	0.504389	0.899976	-0.0178139	0.0124048	0.150987	0.729083	-0.00931949	0.00762098	0.221378	0.838347	-0.00323225	0.0107023	0.762641	0.954691	-0.0192873	0.0120195	0.108566	0.720516
AGG	0.0278439	0.0249586	0.264592	0.847943	0.0137329	0.0319895	0.66771	0.948659	0.0362499	0.0383438	0.34446	0.874674	0.00344921	0.0255798	0.892738	0.969362	-0.00559881	0.0344149	0.870766	0.969362	0.00371327	0.0379091	0.921971	0.969362
AM	-0.00947772	0.0132575	0.474674	0.895928	-0.00716402	0.0176241	0.684383	0.953475	-0.00926616	0.0189223	0.62435	0.931266	0.00207495	0.0130085	0.87327	0.969362	0.0182312	0.0188532	0.33354	0.872634	-0.0133788	0.0198445	0.500195	0.899976
AN	0.0104627	0.0270743	0.699167	0.954691	0.0568138	0.0376864	0.131671	0.722586	-0.0333831	0.0421243	0.428075	0.895928	0.0204379	0.0267851	0.445445	0.895928	0.0716055	0.036246	0.0482066	0.590811	-0.0370254	0.0405158	0.360795	0.874674
ANM	-0.012292	0.0149383	0.410592	0.895928	-0.00226953	0.0206937	0.912669	0.969362	-0.0290607	0.0215429	0.177348	0.752389	-0.0272106	0.0142371	0.0559737	0.590811	-0.0185138	0.0198232	0.350331	0.874674	-0.0429445	0.020463	0.0358483	0.583023
ANX	-0.027408	0.0281223	0.329759	0.870403	-0.015319	0.0343889	0.655984	0.948659	-0.0194698	0.0378691	0.607157	0.931266	0.00365561	0.0270371	0.892448	0.969362	0.00988469	0.0369296	0.788959	0.958361	0.0268355	0.0383639	0.48424	0.898127
ASD	-0.0194126	0.0302289	0.520752	0.910197	-0.0450664	0.0443	0.309011	0.855387	0.00272683	0.0429113	0.949332	0.974625	-0.0220673	0.0287065	0.442057	0.895928	-0.014617	0.0435216	0.736979	0.954691	-0.0430506	0.0424445	0.310449	0.855387
BIP	0.0432821	0.0256953	0.092097	0.714545	0.0577847	0.0350328	0.099056	0.720516	0.0198247	0.0363854	0.585853	0.921797	0.0211447	0.0230434	0.358827	0.874674	0.0442259	0.0309356	0.152828	0.729083	-0.0111258	0.0395688	0.778576	0.954691
BL	-0.00426859	0.0179078	0.811598	0.959064	-0.00173194	0.0280699	0.950801	0.974625	-0.00883477	0.0300488	0.768747	0.954691	0.0135964	0.0190839	0.476185	0.895928	0.0213582	0.0277535	0.442	0.895928	-0.00415207	0.0313795	0.894733	0.969362
BMI	-0.00825995	0.00707749	0.24318	0.838347	-0.0235848	0.0105951	0.0260142	0.47338	0.00936974	0.0116364	0.4207	0.895928	-0.0179709	0.00643232	0.00520852	0.219005	-0.0352625	0.0103229	0.000635576	0.0737054	0.00382949	0.010516	0.71574	0.954691
BMI-F	-0.0117137	0.0096685	0.225691	0.838347	-0.0315243	0.0136547	0.0209617	0.44918	0.00991656	0.0149099	0.505986	0.899976	-0.0269539	0.00875957	0.00209041	0.117586	-0.0530292	0.0130307	4.71e-05	0.021195	0.00506351	0.0134485	0.706536	0.954691
BMI-M	-0.00419891	0.00870523	0.629563	0.931266	-0.0183548	0.013281	0.166959	0.736585	0.0131659	0.0143399	0.35855	0.874674	-0.00898895	0.00851873	0.291335	0.851207	-0.0204048	0.0134055	0.12798	0.720516	0.00622702	0.0144062	0.665564	0.948659
BW	-0.00975747	0.010474	0.351547	0.874674	-0.0142068	0.0133398	0.286879	0.847943	0.00281344	0.0156246	0.857102	0.969362	-0.00468741	0.00982027	0.633135	0.931266	-0.0112719	0.01397	0.419744	0.895928	0.00688488	0.0153379	0.653518	0.948656
CBMI	0.000544979	0.0176291	0.975338	0.987887	-0.0339431	0.0252526	0.178901	0.752389	0.0324613	0.0289769	0.262608	0.847943	-0.0243289	0.0180781	0.178378	0.752389	-0.0653905	0.0280929	0.0199305	0.44918	0.0169815	0.0269038	0.527914	0.910197
CHT	0.000188072	0.0110415	0.98641	0.99303	0.00707332	0.0148597	0.634069	0.931266	-0.00083473	0.017659	0.962299	0.979716	0.00360548	0.0108899	0.740581	0.954691	0.0225353	0.0147787	0.127296	0.720516	-0.00821191	0.0168046	0.625074	0.931266
COG	0.0241429	0.0126313	0.0559595	0.590811	0.0281895	0.0180664	0.118682	0.720516	0.00479547	0.0197284	0.807948	0.959064	0.0160326	0.0118336	0.175467	0.752389	0.0102019	0.0189217	0.589773	0.924731	0.0100677	0.0181026	0.578112	0.919259
DEP	-0.0144617	0.00826229	0.0800612	0.656521	-0.026147	0.0125738	0.0375726	0.583023	-0.00225454	0.0139425	0.871539	0.969362	-0.004519	0.00796536	0.570489	0.919259	-0.0162319	0.0118522	0.170835	0.746368	0.0105972	0.0132609	0.424214	0.895928
EDU	0.00583777	0.00976837	0.550094	0.914667	-0.00337823	0.0131014	0.79652	0.95838	0.00669743	0.0142973	0.639469	0.931266	0.0019513	0.00904367	0.829172	0.959374	-0.0116227	0.0126275	0.357351	0.874674	0.00567264	0.0133714	0.671393	0.948659
EDU-F	0.00251733	0.0109279	0.817813	0.959374	-0.00354514	0.0145485	0.807481	0.959064	0.00157837	0.0153918	0.918323	0.969362	-0.00225965	0.010428	0.828449	0.959374	-0.0117281	0.0144353	0.416528	0.895928	-0.000798913	0.0142991	0.955444	0.975715
EDU-M	0.0120837	0.0108585	0.265781	0.847943	0.00166088	0.0149274	0.911407	0.969362	0.0127105	0.016089	0.42952	0.895928	0.00782302	0.00998618	0.433401	0.895928	-0.0088333	0.0138326	0.523094	0.910197	0.0137221	0.0159894	0.390781	0.895928
HDL	-0.00828466	0.0110225	0.452283	0.895928	0.037387	0.0161397	0.020533	0.44918	-0.057653	0.0172288	0.000818949	0.0737054	-0.000869741	0.0115411	0.939928	0.970109	0.0379386	0.0171413	0.026878	0.47338	-0.0449339	0.0181211	0.0131513	0.394539
HGT	-0.0110522	0.0141225	0.433864	0.895928	-0.0256257	0.0206694	0.215054	0.838347	0.0351519	0.0218601	0.107827	0.720516	-0.0046864	0.0130384	0.719272	0.954691	0.00944547	0.018925	0.617708	0.931266	-0.00323992	0.0195208	0.868179	0.969362
HV	0.00724685	0.0203739	0.722071	0.954691	0.0245174	0.032208	0.446526	0.895928	-0.0223343	0.0310844	0.472445	0.895928	0.006934	0.020548	0.735775	0.954691	0.0235348	0.0309573	0.447114	0.895928	-0.0215792	0.0301007	0.473435	0.895928
ICV	0.0159211	0.0237975	0.503482	0.899976	-0.0353305	0.0299355	0.237912	0.838347	0.0667975	0.0346189	0.0536678	0.590811	0.0106439	0.0222283	0.63205	0.931266	-0.0207358	0.0292562	0.478469	0.895928	0.0343762	0.0315158	0.275379	0.847943
LDL	-0.023739	0.0118333	0.0448444	0.590811	-0.00500017	0.0155714	0.748126	0.954691	-0.0514252	0.0184653	0.00535346	0.219005	-0.00794886	0.0116877	0.496437	0.899976	0.0107029	0.0156086	0.492901	0.899976	-0.0361895	0.0201088	0.07191	0.625682
MDD	0.0138468	0.0237946	0.560615	0.919259	0.0466851	0.0355486	0.18909	0.787874	-0.0412408	0.0363781	0.256933	0.847943	0.00797438	0.0236546	0.736028	0.954691	0.0046269	0.0345265	0.893395	0.969362	-0.00625463	0.0350176	0.858241	0.969362
NCEB	-0.00135756	0.00666628	0.838631	0.960264	-0.0183438	0.00944004	0.0519931	0.590811	0.0117074	0.00987948	0.23601	0.838347	0.000748111	0.00641984	0.907232	0.969362	-0.00980791	0.00908473	0.280319	0.847943	0.0060599	0.00957239	0.526694	0.910197
NEU	-0.0206114	0.0112559	0.0670768	0.619705	-0.0108554	0.0150312	0.470174	0.895928	-0.0287007	0.0164081	0.0802602	0.656521	-0.0120915	0.0106004	0.254009	0.846696	-0.00794642	0.0162097	0.623975	0.931266	-0.0161103	0.0135626	0.234894	0.838347
PG1	0.00273661	0.0317311	0.931273	0.970109	0.00595983	0.0435197	0.891074	0.969362	0.0265899	0.0436797	0.542693	0.911121	0.00735992	0.0293211	0.801806	0.959064	0.0475313	0.0411255	0.247778	0.838347	-0.0181615	0.0442165	0.681263	0.952076
PG1-F	0.0146884	0.044441	0.741012	0.954691	-0.0172114	0.0606739	0.776663	0.954691	0.0867008	0.0589202	0.141157	0.729083	0.0129806	0.0400841	0.746064	0.954691	0.0265784	0.0546923	0.626994	0.931266	0.0255251	0.0608672	0.674954	0.948659
PG1-M	-0.00928491	0.0390391	0.812008	0.959064	0.0288743	0.0545525	0.596602	0.928965	-0.0321826	0.0570347	0.572574	0.919259	0.000456276	0.0402755	0.990961	0.995385	0.0694233	0.0572804	0.225516	0.838347	-0.0646595	0.0605137	0.285291	0.847943
PG2	0.0231533	0.0321829	0.471877	0.895928	0.0638378	0.0436886	0.14396	0.729083	-0.0181091	0.0455402	0.690887	0.954691	0.0452545	0.0298647	0.129693	0.720516	0.0954396	0.0463405	0.0394437	0.590811	-0.00616406	0.0441068	0.888855	0.969362
PG2-F	0.0315848	0.0416572	0.448326	0.895928	0.0864357	0.0598397	0.148611	0.729083	-0.0220454	0.0591892	0.709553	0.954691	0.0765407	0.0407354	0.0602479	0.602479	0.100586	0.0644481	0.118588	0.720516	0.0527397	0.0576168	0.360006	0.874674
PG2-M	0.0131243	0.0469559	0.779859	0.954691	0.0385716	0.0633744	0.542769	0.911121	-0.0147628	0.0690452	0.830693	0.959374	0.00921648	0.0444448	0.835722	0.959374	0.0905419	0.0607026	0.135813	0.729083	-0.0749149	0.0705508	0.288301	0.847943
PG3	-0.0213655	0.0486074	0.660262	0.948659	0.0547368	0.0717159	0.445317	0.895928	-0.110352	0.0672696	0.100912	0.720516	0.0143173	0.0497727	0.773612	0.954691	0.112116	0.0710256	0.114445	0.720516	-0.099299	0.064259	0.122275	0.720516
PG3-F	0.0170601	0.0479114	0.721783	0.954691	0.0238673	0.0666318	0.720197	0.954691	-0.0131864	0.0732711	0.857178	0.969362	0.0275888	0.0481863	0.566953	0.919259	0.0378543	0.0671919	0.573179	0.919259	0.00015501	0.0734542	0.998316	0.998316
PG3-M	-0.059832	0.0498385	0.229938	0.838347	0.0152599	0.0722961	0.832829	0.959374	-0.139609	0.0735472	0.0576668	0.590811	-0.0171243	0.0537952	0.75024	0.954691	0.0781368	0.071277	0.272973	0.847943	-0.120564	0.0731127	0.0991456	0.720516
SCZ	0.0144722	0.017011	0.394903	0.895928	0.057492	0.026056	0.0273509	0.47338	-0.0267751	0.0231526	0.247492	0.838347	0.0205376	0.0160862	0.201702	0.825145	0.069723	0.0253474	0.00594686	0.223007	-0.0303011	0.0240222	0.207172	0.832387
SMK	0.0237972	0.0130754	0.0687601	0.619705	0.0212451	0.0193325	0.271798	0.847943	0.0185388	0.0182148	0.308778	0.855387	0.0210529	0.0137461	0.125633	0.720516	0.0145054	0.0188894	0.44254	0.895928	0.0208584	0.0187169	0.265101	0.847943
SWB	0.0152365	0.00679818	0.0250086	0.47338	0.0189504	0.0094847	0.0457173	0.590811	0.00626019	0.0108605	0.564332	0.919259	0.0095941	0.00672844	0.153897	0.729083	0.00894963	0.01028	0.383979	0.895928	0.00314899	0.0104745	0.763693	0.954691
T2D	-0.00501066	0.00954882	0.599763	0.930667	-0.00353906	0.0121491	0.770821	0.954691	-0.00761236	0.0145959	0.601989	0.930911	-0.000793811	0.00962809	0.934291	0.970109	0.0012729	0.0123643	0.918003	0.969362	-0.000330326	0.0149444	0.982365	0.991176
TC	-0.0275748	0.0105687	0.00907809	0.291796	-0.00167487	0.0150804	0.911567	0.969362	-0.0626023	0.0180156	0.000511047	0.0737054	-0.0113952	0.0109298	0.297138	0.855387	0.0162992	0.0152697	0.285783	0.847943	-0.0480112	0.01964	0.014503	0.398816
TG	-0.0136141	0.0119098	0.252994	0.846696	-0.021509	0.0183225	0.24043	0.838347	-0.000549056	0.0173194	0.97471	0.987887	-0.00917814	0.0116752	0.431795	0.895928	-0.013138	0.0176594	0.456896	0.895928	0.00456682	0.0183731	0.803701	0.959064
TS	0.0373522	0.0322889	0.247349	0.838347	0.0179137	0.0465198	0.70018	0.954691	0.0701891	0.0498178	0.15886	0.729083	0.00442516	0.0320958	0.89034	0.969362	-0.0448795	0.0442866	0.310875	0.855387	0.0629371	0.0506634	0.214141	0.838347
TS-F	0.0370546	0.0423117	0.381165	0.895928	-0.0360372	0.0587552	0.539648	0.911121	0.126372	0.0641124	0.048712	0.590811	-0.0234746	0.0408499	0.565524	0.919259	-0.100292	0.055804	0.072301	0.625682	0.0606083	0.0635215	0.340014	0.874674
TS-M	0.0380018	0.0525872	0.469899	0.895928	0.116059	0.0796257	0.144963	0.729083	-0.0313655	0.0821603	0.70264	0.954691	0.0543714	0.0524496	0.299903	0.855387	0.0552989	0.0756059	0.464529	0.895928	0.066361	0.0829857	0.423903	0.895928
WHR	0.00242387	0.00789093	0.758713	0.954691	-0.00651105	0.010465	0.533826	0.911121	0.0121076	0.0115185	0.293193	0.851207	0.00877199	0.00803467	0.274936	0.847943	0.0035135	0.0113513	0.756924	0.954691	0.0179981	0.0116703	0.123019	0.720516
WHR-F	0.00762555	0.0102489	0.456854	0.895928	-0.00274219	0.0140943	0.845738	0.965944	0.0176824	0.0148892	0.23499	0.838347	0.00593048	0.0105021	0.572283	0.919259	-0.00428102	0.0148485	0.773107	0.954691	0.0214606	0.0150312	0.153368	0.729083
WHR-M	-0.00587847	0.00985472	0.550833	0.914667	-0.0119593	0.0141914	0.399389	0.895928	0.00403066	0.0162621	0.804246	0.959064	0.011471	0.0108017	0.288251	0.847943	0.0139632	0.015303	0.361532	0.874674	0.0121864	0.0167729	0.467499	0.895928
